# Supplementary material for: Targeted proteome analysis of single-gene deletion strains of Saccharomyces cerevisiae lacking enzymes in the central carbon metabolism
Source: PLoS One. 2017 Feb 27;12(2):e0172742. doi: 10.1371/journal.pone.0172742 (PMC5328394; doi:10.1371/journal.pone.0172742)
Supplement: S1 Table — (XLSX) [file pone.0172742.s005.xlsx]

## Sheet: S1 Table
S1 Table List of single gene deletion mutants, those specific growth rates and numbers of significantly increased and decreased enzymes
				Specific growth rate (m)			Nombers of significantly increased and decreased enzymes (total 110 enzymes investigated)
Strains	Genotype	Deleted genes		Flask scale	96 well scale		Changed (two-sided, a = 0.01)	Decreased (one-sided, a = 0.005)	Increased (one-sided, a = 0.005)
BY4742	MATα, his3Δ1, leu2Δ0, lys2Δ0, ura3Δ0	BY4742	---	0.33	0.225001		0	0	0
cit1Δ	BY4742 cit1::KanMX	CIT1	YNR001C	0.311495	0.2269		12	4	8
eno1Δ	BY4742 eno1::KanMX	ENO1	YGR254W	0.327459	0.225692		6	1	5
fbp1Δ	BY4742 fbp1::KanMX	FBP1	YLR377C	0.328032	0.233934		13	3	10
gcr2Δ	BY4742 gcr2::KanMX	GCR2	YNL199C	0.23464	0.173775		37	22	15
gnd1Δ	BY4742 gnd1::KanMX	GND1	YHR183W	0.135559	0.120343		21	16	5
gpd1Δ	BY4742 gpd1::KanMX	GPD1	YDL022W	0.319085	0.23058		0	0	0
gpm2Δ	BY4742 gpm2::KanMX	GPM2	YDL021W	0.325626	nd		3	2	1
hor2Δ	BY4742 hor2::KanMX	HOR2	YER062C	0.3133	0.226306		10	2	8
hxk1Δ	BY4742 hxk1::KanMX	HXK1	YFR053C	0.320809	0.217716		11	2	9
hkx2Δ	BY4742 hkx2::KanMX	HXK2	YGL253W	0.295504	0.224226		27	17	10
idh1Δ	BY4742 idh1::KanMX	IDH1	YNL037C	0.266617	0.16417		17	4	13
idh2Δ	BY4742 idh2::KanMX	IDH2	YOR136W	0.266918	0.175108		11	1	10
idp1Δ	BY4742 idp1::KanMX	IDP1	YDL066W	0.314138	0.22836		6	2	4
lpd1Δ	BY4742 lpd1::KanMX	LPD1	YFL018C	0.325082	0.220758		17	6	11
mae1Δ	BY4742 mae1::KanMX	MAE1	YKL029C	0.335604	0.230287		9	3	6
mdh1Δ	BY4742 mdh1::KanMX	MDH1	YKL085W	0.328844	0.219704		8	3	5
mdh2Δ	BY4742 mdh2::KanMX	MDH2	YOL126C	0.322875	0.215865		6	2	4
pda1Δ	BY4742 pda1::KanMX	PDA1	YER178W	0.209232	0.165216		16	10	6
pdc1Δ	BY4742 pdc1::KanMX	PDC1	YLR044C	0.3022	0.231527		8	5	3
pfk1Δ	BY4742 pfk1::KanMX	PFK1	YGR240C	0.310684	0.208152		19	6	13
pyc2Δ	BY4742 pyc2::KanMX	PYC2	YBR218C	0.2988	0.214429		13	5	8
rpe1Δ	BY4742 rpe1::KanMX	RPE1	YJL121C	0.244136	0.199205		22	9	13
tal1Δ	BY4742 tal1::KanMX	TAL1	YLR354C	0.323001	0.201968		16	5	11
tdh1Δ	BY4742 tdh1::KanMX	TDH1	YJL052W	0.338274	0.228412		10	3	7
tdh2Δ	BY4742 tdh2::KanMX	TDH2	YJR009C	0.327599	0.227378		12	3	9
tdh3Δ	BY4742 tdh3::KanMX	TDH3	YGR192C	0.1404	0.206382		19	6	13
tkl1Δ	BY4742 tkl1::KanMX	TKL1	YPR074C	0.172049	0.0481827		34	17	17
tps2Δ	BY4742 tps2::KanMX	TPS2	YDR074W	0.28	0.226361		14	7	7
zwf1Δ	BY4742 zwf1::KanMX	ZWF1	YNL241C	0.110169	0.0393935		15	8	7
nd: Not determined
