# Supplementary material for: Targeted proteome analysis of single-gene deletion strains of Saccharomyces cerevisiae lacking enzymes in the central carbon metabolism
Source: PLoS One. 2017 Feb 27;12(2):e0172742. doi: 10.1371/journal.pone.0172742 (PMC5328394; doi:10.1371/journal.pone.0172742)
Supplement: S2 Table — (XLSX) [file pone.0172742.s006.xlsx]

## Sheet: S2 Table
S2 Table SRM assay methods
Protein	Peptide	Labeling	Retention time (min)	Q1 m/z	Q3 m/z 1	Q3 m/z 2	Q3 m/z 3	Q3 m/z 4	Collision Energy (V)
Aat2	ASIAGLNQGNVEYVAK	12C	30.157	817.431	879.458	1121.56	609.325	1291.66	-27
Aat2	ASIAGLNQGNVEYVAK	13C	30.157	853.05	918.588	1169.72	637.419	1347.85	-28
Aat2	IIFGTQSDAFQEDR	12C	33.0352	813.892	880.38	765.353	1253.54	967.412	-27
Aat2	IIFGTQSDAFQEDR	13C	S2	849.511	916.501	797.46	1303.71	1006.54	-28
Aat2	SEVSNPPAYGAK	12C	20.8828	610.302	703.378	904.453			-22
Aat2	SEVSNPPAYGAK	13C	20.8828	636.891	736.489	944.587			-22
Ach1	AFANWENFK	12C	34.421	563.77	908.427	723.347	537.267		-21
Ach1	AFANWENFK	13C	34.421	590.861	950.568	758.464	561.348		-21
Ach1	NGQYLGWSGFTGVGTPK	12C	37.7256	884.937	1193.6	1306.68	950.495		-29
Ach1	NGQYLGWSGFTGVGTPK	13C	37.7256	925.573	1248.78	1367.88	992.636		-30
Ach1	SQVVSNNPEMIR	12C	25.2534	687.346	960.457	1158.59	1059.53		-24
Ach1	SQVVSNNPEMIR	13C	25.2534	715.44	998.585	1206.76	1102.67		-24
Aco1	GYDAGENTYQAPPADR	12C	22.695	862.88	754.385	555.289	626.326	917.448	-28
Aco1	GYDAGENTYQAPPADR	13C	22.695	899.502	785.489	578.366	652.413	957.582	-29
Aco1	TIFTVTPGSEQIR	12C	31.8626	724.891	1087.57	887.459	1234.64	786.411	-25
Aco1	TIFTVTPGSEQIR	13C	31.8626	756.999	1132.73	923.579	1288.82	818.518	-25
Aco1	TTTDHISMAGPWLK	12C	33.355	779.391	1002.54	889.461	600.351		-26
Aco1	TTTDHISMAGPWLK	13C	33.355	814.006	1049.7	930.598	630.452		-27
Aco2	AGSAINYIGNIR	12C	31.756	624.839	459.268	849.458	572.352	735.415	-22
Aco2	AGSAINYIGNIR	13C	31.756	651.93	477.328	886.582	596.433	768.526	-23
Aco2	IPFFVTPGSEQIR	12C	38.152	745.904	1133.6	887.459	786.411		-25
Aco2	IPFFVTPGSEQIR	13C	38.152	781.022	1183.76	923.579	818.518		-26
Acs1	ILAGESDQLGDVSTLSNPGIVR	12C	36.02	747.729	1043.58	541.346	655.389	742.421	-25
Acs1	ILAGESDQLGDVSTLSNPGIVR	13C	36.02	779.502	1087.73	565.427	683.483	773.525	-26
Acs2	IVDEGLNGVDLVSR	12C	33.2484	743.4	1029.57	1273.64			-25
Acs2	IVDEGLNGVDLVSR	13C	33.2484	775.005	1072.71	1325.81			-26
Acs2	VQSGSLNNGDVAWFLNGK	12C	39.751	953.477	764.41	835.447	431.262		-30
Acs2	VQSGSLNNGDVAWFLNGK	13C	39.751	995.618	802.537	876.584	449.322		-31
Adh1	ANELLINVK	12C	31.1164	507.304	473.309	586.393	828.519	699.477	-19
Adh1	ANELLINVK	13C	31.1164	529.879	494.379	613.483	866.647	732.588	-20
Adh1	ATDGGAHGVINVSVSEAAIEASTR	12C	34.1012	771.388	676.363	563.279	747.4	818.437	-26
Adh1	ATDGGAHGVINVSVSEAAIEASTR	13C	34.1012	803.161	703.454	584.349	777.501	851.548	-27
Adh1	SIGGEVFIDFTK	12C	39.9642	656.843	770.409	623.34	510.256	1112.56	-23
Adh1	SIGGEVFIDFTK	13C	39.9642	687.446	808.536	652.438	533.334	1164.74	-24
Adh1	VVGLSTLPEIYEK	12C	36.9794	724.406	439.219	1079.56	992.53	1249.67	-25
Adh1	VVGLSTLPEIYEK	13C	36.9794	758.019	459.286	1128.73	1038.68	1306.86	-25
Adh2	ANGTVVLVGLPAGAK	12C	32.9286	683.907	712.436	443.262			-24
Adh2	ANGTVVLVGLPAGAK	13C	32.9286	714.509	744.543	462.326			-24
Adh3	GVIFYENK	12C	28.3448	485.256	261.156	813.415	700.331		-19
Adh3	GVIFYENK	13C	28.3448	508.333	271.19	852.546	733.441		-19
Adh3	LGGEVFIDFTK	12C	38.685	613.327	1112.56	510.256	869.477	770.409	-22
Adh3	LGGEVFIDFTK	13C	38.685	642.425	1164.74	533.334	912.622	808.536	-23
Adh3	SEVFSHVVK	12C	23.761	516.28	345.25	815.478	716.41		-19
Adh3	SEVFSHVVK	13C	23.761	539.859	361.304	854.609	750.524		-20
Adh4	ALIVTDPGIAAIGLSGR	12C	39.8576	812.476	1227.67	1326.74	602.363	673.4	-27
Adh4	ALIVTDPGIAAIGLSGR	13C	39.8576	848.596	1279.84	1383.93	627.446	701.494	-28
Adh6	AMGAETYVISR	12C	27.8118	599.301	738.415	637.367	867.458	995.516	-21
Adh6	AMGAETYVISR	13C	27.8118	624.886	771.526	666.465	905.585	1038.66	-22
Adh6	IWVETLPVGEAGVHEAFER	12C	38.2586	713.701	1201.56	1397.68	788.369	944.459	-24
Adh6	IWVETLPVGEAGVHEAFER	13C	38.2586	746.477	1252.73	1458.89	822.483	985.597	-25
Ald3	ESGDTGVDNYLQIK	12C	32.3956	769.871	893.473	1049.56	388.256		-26
Ald3	ESGDTGVDNYLQIK	13C	32.3956	802.48	933.607	1096.72	405.313		-27
Ald3	GYFIPPTIFTDVPETSK	12C	43.5886	956.491	1431.74	1334.68	561.288		-30
Ald3	GYFIPPTIFTDVPETSK	13C	43.5886	1002.14	1496.96	1394.89	584.366		-32
Ald3	QDLAQIIELTR	12C	39.751	650.368	943.558	744.462	631.378		-23
Ald3	QDLAQIIELTR	13C	39.751	678.461	984.695	777.573	658.468		-23
Ald4	GDVDLVINYLK	12C	39.9642	624.846	749.456	650.388	537.304		-22
Ald4	GDVDLVINYLK	13C	39.9642	653.442	785.577	681.492	562.388		-23
Ald4	IAPALVTGNTVVLK	12C	33.355	698.433	930.562	1043.65	831.494		-24
Ald4	IAPALVTGNTVVLK	13C	33.355	730.54	971.7	1090.8	867.615		-25
Ald4	TAESTPLSALYVSK	12C	34.421	733.891	1165.65	767.43	977.567		-25
Ald4	TAESTPLSALYVSK	13C	34.421	766.5	1218.82	802.548	1023.72		-26
Ald4	VAFTGSTATGR	12C	22.0554	534.278	649.327	592.305	897.443	750.375	-20
Ald4	VAFTGSTATGR	13C	22.0554	556.854	673.407	614.379	934.567	778.469	-20
Ald5	ALFNLADLVEK	12C	43.8018	616.848	674.372	1048.57	901.499		-22
Ald5	ALFNLADLVEK	13C	43.8018	645.444	703.47	1096.73	940.63		-23
Ald5	AMEDDVDEAVAAAK	12C	30.3702	717.825	530.33	1103.52	774.4		-24
Ald5	AMEDDVDEAVAAAK	13C	30.3702	746.922	553.407	1148.67	806.507		-25
Ald6	ANFQGAITNR	12C	24.0808	546.284	390.21	503.294	759.411	631.353	-20
Ald6	ANFQGAITNR	13C	24.0808	569.361	404.257	523.361	789.512	656.437	-21
Ald6	IYVQEGIYDELLAAFK	12C	48.5988	936.494	1069.56	1368.71			-30
Ald6	IYVQEGIYDELLAAFK	13C	48.5988	981.143	1120.73	1432.92			-31
Ald6	SVAVDSSESNLK	12C	21.8422	618.31	879.406	1049.51	978.474	764.379	-22
Ald6	SVAVDSSESNLK	13C	21.8422	643.394	913.52	1091.65	1017.61	794.48	-23
Ald6	VGIPAGVVNIVPGPGR	12C	36.6596	751.447	809.463	1232.71	483.268	582.336	-25
Ald6	VGIPAGVVNIVPGPGR	13C	36.6596	785.561	844.581	1287.9	503.335	607.42	-26
Alt1	TTFLAPGLEWIK	12C	43.5886	688.385	1026.6	446.277	913.515		-24
Alt1	TTFLAPGLEWIK	13C	43.5886	721.998	1076.77	469.354	957.662		-25
Aro1	FVGTAVNFEDNLR	12C	34.5276	741.373	907.427	793.384	1006.5		-25
Aro1	FVGTAVNFEDNLR	13C	34.5276	774.484	945.555	827.499	1049.64		-26
Aro2	GFEIGSGFQGVSVPGSK	12C	36.9794	826.918	1206.61	730.41	388.22		-27
Aro2	GFEIGSGFQGVSVPGSK	13C	36.9794	864.042	1258.79	761.514	404.273		-28
Aro2	TATYDGEEGILAAK	12C	29.3042	719.857	1266.62	1165.57	887.484	1002.51	-24
Aro2	TATYDGEEGILAAK	13C	29.3042	750.961	1321.81	1216.75	925.611	1044.65	-25
Aro3	ELASGLSFPIGFK	12C	41.9896	683.375	1052.58	561.34	795.441	1123.62	-24
Aro3	ELASGLSFPIGFK	13C	41.9896	715.984	1103.75	589.434	835.575	1177.8	-24
Aro3	NGTDGGLQVAIDAMR	12C	36.4464	759.373	775.414	492.224	903.472		-25
Aro3	NGTDGGLQVAIDAMR	13C	36.4464	789.975	807.521	510.284	940.596		-26
Aro4	ELASGLSFPVGFK	12C	40.284	676.367	1109.6	694.393	547.324	781.425	-23
Aro4	ELASGLSFPVGFK	13C	40.284	708.474	1162.78	730.514	574.415	820.556	-24
Aro4	GLINDPDVNNTFNINK	12C	34.7408	894.45	1275.63	488.283	964.485		-29
Aro4	GLINDPDVNNTFNINK	13C	34.7408	933.079	1330.82	508.35	1005.62		-30
Aro8	ALQYGFSAGQPELLNFIR	12C	45.614	1012.53	1186.66	549.315	1257.7	1344.73	-32
Aro8	ALQYGFSAGQPELLNFIR	13C	45.614	1059.69	1240.84	574.399	1314.89	1404.93	-33
Aro8	LGDTLYEEFGISK	12C	38.152	736.37	972.468	809.405			-25
Aro8	LGDTLYEEFGISK	13C	38.152	769.982	1017.62	845.525			-26
Aro8	SANPSNDIPLSR	12C	25.6798	635.823	998.527	472.288	901.474	585.372	-22
Aro8	SANPSNDIPLSR	13C	25.6798	661.911	1040.67	492.355	938.598	611.46	-23
Aro8	SLANTFLSLDTEGR	12C	39.6444	762.389	577.258	777.374	1037.53	890.458	-26
Aro8	SLANTFLSLDTEGR	13C	39.6444	794.998	598.329	807.475	1082.68	926.579	-26
Asn1	AEWGSDIPTTK	12C	27.9184	602.796	1004.51	446.261	818.426	559.346	-22
Asn1	AEWGSDIPTTK	13C	27.9184	629.385	1049.66	465.325	852.54	584.429	-22
Asn1	ATNDVEPSTYDSK	12C	20.9894	713.821	797.368	1025.48	926.411	1140.51	-24
Asn1	ATNDVEPSTYDSK	13C	20.9894	743.42	831.482	1069.63	965.542	1188.67	-25
Asn1	DPIGITTLYMGR	12C	38.4718	668.851	841.424	1011.53			-23
Asn1	DPIGITTLYMGR	13C	38.4718	698.45	877.545	1055.68			-24
Asn2	ADWGDDIPTTK	12C	29.091	609.786	559.346	846.421	446.261		-22
Asn2	ADWGDDIPTTK	13C	29.091	636.375	584.429	881.538	465.325		-22
Asn2	AISDAMFANPK	12C	29.8372	582.79	778.392	576.315	707.355	980.451	-21
Asn2	AISDAMFANPK	13C	29.8372	608.376	813.51	603.405	739.462	1022.59	-22
Ath1	FNPIELPLLPGGIAIR	12C	48.279	860.512	359.241	472.325	586.368		-28
Ath1	FNPIELPLLPGGIAIR	13C	48.279	901.65	374.291	493.395	611.452		-29
Car1	EGLFLVER	12C	34.8474	481.769	304.162	403.231	516.315	663.383	-19
Car1	EGLFLVER	13C	34.8474	503.843	315.199	419.284	538.388	694.487	-19
Cdc19	EPVSDWTDDVEAR	12C	30.69	759.84	991.448	805.369	704.322		-25
Cdc19	EPVSDWTDDVEAR	13C	30.69	791.947	1033.59	836.473	731.412		-26
Cdc19	GVNLPGTDVDLPALSEK	12C	37.9388	862.957	644.362	1341.69	872.473		-28
Cdc19	GVNLPGTDVDLPALSEK	13C	37.9388	900.583	672.456	1399.88	910.6		-29
Cdc19	IENQQGVNNFDEILK	12C	34.6342	880.945	617.351	502.324	1148.6	992.505	-29
Cdc19	IENQQGVNNFDEILK	13C	34.6342	919.072	644.442	525.401	1199.77	1036.65	-29
Cdc19	TNNPETLVALR	12C	30.69	614.339	458.309	898.536			-22
Cdc19	TNNPETLVALR	13C	30.69	640.426	478.376	938.67			-23
Cit1	AIGVLPQLIIDR	12C	41.2434	654.406	967.594	1123.68	516.315	854.51	-23
Cit1	AIGVLPQLIIDR	13C	41.2434	684.507	1011.74	1174.86	538.388	892.637	-24
Cit1	ANQEVLEWLFK	12C	44.9744	688.865	934.54	722.388			-24
Cit1	ANQEVLEWLFK	13C	44.9744	721.474	982.701	759.512			-25
Cit1	LVSTIYEVAPGVLTK	12C	36.7662	795.462	614.388	685.425	1076.6	784.493	-26
Cit1	LVSTIYEVAPGVLTK	13C	36.7662	832.586	642.482	716.529	1126.77	820.614	-27
Cit1	YLWDTLNAGR	12C	36.6596	604.807	631.353	746.38	932.459	417.221	-22
Cit1	YLWDTLNAGR	13C	36.6596	632.399	656.437	775.477	972.593	432.271	-22
Cit2	AFGILAQLITDR	12C	45.7206	659.38	816.458	745.421	929.542	504.278	-23
Cit2	AFGILAQLITDR	13C	45.7206	689.481	850.572	776.525	969.676	524.345	-24
Cit2	FSEIYPIHAQDVR	12C	29.9438	525.604	725.369	588.311	935.506	838.454	-20
Cit2	FSEIYPIHAQDVR	13C	29.9438	549.685	754.467	611.388	975.64	873.571	-20
Cit2	NVASYLQSNSSQEK	12C	25.893	777.874	1270.59	779.354	1341.63	907.412	-26
Cit2	NVASYLQSNSSQEK	13C	25.893	809.981	1322.77	808.451	1396.81	941.526	-27
Cit3	LAEIAPK	12C	20.2432	371.229	628.367	428.287			-16
Cit3	LAEIAPK	13C	20.2432	388.286	656.461	448.354			-16
Cit3	SLNLEGLEALTK	12C	48.279	644.362	432.282	361.245			-23
Cit3	SLNLEGLEALTK	13C	48.279	672.456	451.346	377.299			-23
Cpa1	EGVAAITGVDTR	12C	29.1976	594.815	648.332	761.416	903.49	832.453	-21
Cpa1	EGVAAITGVDTR	13C	29.1976	619.397	673.416	792.52	940.614	866.567	-22
Cpa1	GANVTVFPYDYR	12C	37.2992	701.344	1060.51	713.326	959.463	860.394	-24
Cpa1	GANVTVFPYDYR	13C	37.2992	733.953	1111.68	746.437	1006.62	902.535	-25
Cpa1	ITLADHDPVPYVNPMK	12C	36.3398	603.979	848.922	751.381	588.318	848.434	-22
Cpa1	ITLADHDPVPYVNPMK	13C	36.3398	631.404	887.05	785.495	613.402	887.565	-22
Cpa2	NYEEAFQK	12C	24.294	514.738	422.24	493.277	622.32	751.363	-19
Cpa2	NYEEAFQK	13C	24.294	537.816	442.307	516.355	650.414	784.473	-20
Cpa2	TTVANFEPSLDYIVAK	12C	39.5378	884.462	1281.67	1395.72	1005.56		-29
Cpa2	TTVANFEPSLDYIVAK	13C	39.5378	925.098	1342.88	1460.93	1052.72		-30
Cpa2	VLGVNFIEIAVK	12C	43.482	651.396	1089.63	819.498	672.43		-23
Cpa2	VLGVNFIEIAVK	13C	43.482	682.5	1140.8	859.632	703.534		-24
Dak1	GFALANPSITLVPEEK	12C	38.7916	843.46	502.251	1112.62	1226.66		-28
Dak1	GFALANPSITLVPEEK	13C	38.7916	882.089	523.322	1162.79	1280.84		-29
Dak1	SFEVTDPVNSSLK	12C	32.0758	711.86	960.5	1059.57	744.426		-24
Dak1	SFEVTDPVNSSLK	13C	32.0758	742.964	1000.63	1104.72	776.533		-25
Dak1	SLGIALDTLYK	12C	38.152	597.343	993.562	639.335	823.457		-21
Dak1	SLGIALDTLYK	13C	38.152	624.935	1039.72	668.433	861.584		-22
Dal7	NDPTWQGAIPAPGLINR	12C	29.091	910.477	572.352	572.352			-29
Dal7	NDPTWQGAIPAPGLINR	13C	29.091	951.113	596.433	596.433			-30
Dur12	GIVPIALGTDTAGSGR	12C	33.9946	742.908	821.375	1215.63	608.321	1005.5	-25
Dur12	GIVPIALGTDTAGSGR	13C	33.9946	774.513	851.476	1265.8	633.404	1044.63	-26
Dur12	GTNISPEYDPTLAK	12C	27.1722	753.378	1033.52	1120.55	529.335	473.236	-25
Dur12	GTNISPEYDPTLAK	13C	27.1722	786.489	1080.68	1170.72	553.415	492.3	-26
Dur12	VIEETPAPNLPEK	12C	26.3194	718.886	865.478	966.526	1224.61	697.388	-24
Dur12	VIEETPAPNLPEK	13C	26.3194	750.993	904.609	1009.67	1277.79	728.492	-25
Ecm17	FLEILPSSVTK	12C	37.2992	617.359	731.43	618.346	973.557	844.514	-22
Ecm17	FLEILPSSVTK	13C	37.2992	646.456	763.538	644.433	1016.7	882.642	-23
Ecm17	IAPTSDSFIFK	12C	34.954	613.327	944.473	1041.53	641.366	843.425	-22
Ecm17	IAPTSDSFIFK	13C	34.954	642.425	988.621	1090.69	674.477	883.559	-23
Ecm17	IATSSLTPVFHFLNLEK	12C	44.7612	639.688	389.24	900.494	1243.68	763.435	-22
Ecm17	IATSSLTPVFHFLNLEK	13C	44.7612	669.789	406.297	942.635	1304.89	799.556	-23
Ecm17	TSLDPSLYLSEDANK	12C	34.6342	826.905	1236.61	776.379	663.295	939.442	-27
Ecm17	TSLDPSLYLSEDANK	13C	34.6342	862.524	1290.79	807.483	688.379	979.577	-28
Ecm40	NSTLVMSTGVIGQR	12C	30.9032	731.888	629.373	948.494	1047.56		-25
Ecm40	NSTLVMSTGVIGQR	13C	30.9032	761.989	655.461	986.621	1090.71		-26
Ecm40	TALYGQDANWGR	12C	28.9844	676.324	1066.47	903.407	718.327	603.3	-23
Ecm40	TALYGQDANWGR	13C	28.9844	705.923	1112.62	940.531	748.428	629.388	-24
Eno1	AVDDFLISLDGTANK	12C	41.5632	789.905	605.289	1031.57	805.406	918.49	-26
Eno1	AVDDFLISLDGTANK	13C	41.5632	824.52	628.367	1075.72	837.513	956.617	-27
Eno1	NVNDVIAPAFVK	12C	33.5682	643.859	1073.6	561.34	745.461	632.377	-23
Eno1	NVNDVIAPAFVK	13C	33.5682	673.458	1123.77	589.434	782.585	663.481	-23
Eno1	TAGIQIVADDLTVTNPK	12C	36.3398	878.479	459.257	1073.55	1285.7	1172.62	-28
Eno1	TAGIQIVADDLTVTNPK	13C	36.3398	916.606	478.32	1118.7	1341.89	1222.78	-29
Eno2	AAQDSFAANWGVMVSHR	12C	35.8068	616.294	399.21	785.409	971.489	629.319	-22
Eno2	AAQDSFAANWGVMVSHR	13C	35.8068	643.05	414.261	817.517	1014.63	654.403	-23
Eno2	AVDDFLLSLDGTANK	12C	41.35	789.905	490.263	918.49	805.406	1031.57	-26
Eno2	AVDDFLLSLDGTANK	13C	41.35	824.52	509.326	956.617	837.513	1075.72	-27
Eno2	TAGIQIVADDLTVTNPAR	12C	37.2992	928	1271.66	1172.59	1384.74	1101.55	-30
Eno2	TAGIQIVADDLTVTNPAR	13C	37.2992	967.633	1324.84	1220.75	1443.94	1146.7	-31
Fba1	GAIAAAHYIR	12C	23.6544	521.794	801.437	730.4			-20
Fba1	GAIAAAHYIR	13C	23.6544	545.373	837.558	763.511			-20
Fba1	GISNEGQNASIK	12C	19.497	609.31	717.39	846.432	1047.51		-22
Fba1	GISNEGQNASIK	13C	19.497	633.892	746.487	880.546	1088.64		-22
Fbp1	DSTEGFDTDIITLPR	12C	38.7916	840.41	1043.57	486.304	599.388	1247.66	-28
Fbp1	DSTEGFDTDIITLPR	13C	38.7916	876.531	1088.72	507.374	626.479	1303.85	-28
Fbp1	YVGSMVADVHR	12C	24.6138	617.306	971.473	411.247	597.311	696.379	-22
Fbp1	YVGSMVADVHR	13C	24.6138	643.895	1010.6	428.304	621.391	725.477	-23
Fum1	AIQQAADEVASGK	12C	23.5478	644.331	847.416	776.379	975.475		-23
Fum1	AIQQAADEVASGK	13C	23.5478	670.92	881.53	807.483	1014.61		-23
Fum1	LITDAAYSFR	12C	31.9692	578.804	829.384	643.32			-21
Fum1	LITDAAYSFR	13C	31.9692	605.393	866.509	673.421			-22
Fum1	SAAIVNESLGGLDPK	12C	32.0758	735.894	1029.52	786.436	1128.59	586.32	-25
Fum1	SAAIVNESLGGLDPK	13C	32.0758	767.5	1072.67	820.55	1176.75	611.404	-26
Gad1	NLADNDEYPQLIELTQR	12C	37.2992	1016.5	646.352	1097.63	517.31		-32
Gad1	NLADNDEYPQLIELTQR	13C	37.2992	1060.15	672.44	1145.79	538.38		-33
Gcv1	DGSLVQIAR	12C	27.8118	479.77	586.368	786.484	699.452	843.505	-18
Gcv1	DGSLVQIAR	13C	27.8118	499.837	611.452	820.598	730.556	879.626	-19
Gcv1	SLLALQGPK	12C	30.69	463.788	429.246	613.367	542.33	726.451	-18
Gcv1	SLLALQGPK	13C	30.69	484.858	447.307	640.458	566.411	759.562	-19
Gcv1	TNAGLFDVSHMLQSK	12C	41.35	549.944	830.419	475.288	606.329	743.387	-20
Gcv1	TNAGLFDVSHMLQSK	13C	41.35	573.69	864.534	495.355	631.412	774.491	-21
Gcv2	ILFVNEMSTLK	12C	39.218	647.858	822.403	1068.54	448.277	921.472	-23
Gcv2	ILFVNEMSTLK	13C	39.218	677.457	855.514	1115.7	467.341	959.599	-23
Gcy1	AVGVSNFSINNLK	12C	33.5682	681.873	1036.54	488.283	688.399	1192.63	-24
Gcy1	AVGVSNFSINNLK	13C	33.5682	711.974	1081.69	508.35	717.497	1244.81	-24
Gdb1	LLVSAGSPVAR	12C	26.6392	535.322	744.4	843.469	586.331		-20
Gdb1	LLVSAGSPVAR	13C	26.6392	558.901	774.501	878.586	610.412		-20
Gdh1	NSLTGLDMGGGK	12C	28.025	575.283	449.218	564.245	734.351	835.398	-21
Gdh1	NSLTGLDMGGGK	13C	28.025	598.36	466.275	585.316	763.448	868.509	-21
Gdh1	SLEQIVNEYSTFSENK	12C	41.35	944.453	1317.6	812.379	975.442	1218.53	-30
Gdh1	SLEQIVNEYSTFSENK	13C	41.35	985.59	1374.79	846.493	1018.59	1270.7	-31
Gdh1	STATGPSEAVWYGPPK	12C	31.1164	824.405	398.24	1230.62	747.383	1287.64	-27
Gdh1	STATGPSEAVWYGPPK	13C	31.1164	862.031	416.301	1289.81	785.51	1348.84	-28
Gdh1	VIELGGTVVSLSDSK	12C	36.02	752.417	1162.63	735.389	636.32	1049.55	-25
Gdh1	VIELGGTVVSLSDSK	13C	36.02	785.026	1211.8	765.49	661.404	1092.69	-26
Gdh2	NVIDENYQLASTQQR	12C	28.4514	889.938	619.316	803.438	690.353	802.882	-29
Gdh2	NVIDENYQLASTQQR	13C	28.4514	927.062	642.394	835.545	716.441	836.996	-30
Glk1	GVLLAADLGGTNFR	12C	36.8728	702.386	651.321	1021.51	950.47		-24
Glk1	GVLLAADLGGTNFR	13C	36.8728	733.49	678.412	1064.65	990.604		-25
Glk1	HALALSPLGAEGER	12C	28.3448	474.257	618.285	490.226	731.369		-18
Glk1	HALALSPLGAEGER	13C	28.3448	494.658	641.362	508.287	760.466		-19
Glk1	LGFTFSYPVDQTSLNSGTLIR	12C	42.8424	772.734	646.389	559.357	760.432	960.548	-26
Glk1	LGFTFSYPVDQTSLNSGTLIR	13C	42.8424	807.852	673.479	583.437	791.536	1000.68	-27
Gln1	HETASMTAFSSGVANR	12C	25.5732	555.927	837.422	690.353	603.321		-20
Gln1	HETASMTAFSSGVANR	13C	25.5732	578.67	872.539	716.441	626.399		-21
Gln1	IIAEYVWIDGTGNLR	12C	40.1774	860.457	1031.53	1130.6	845.448	732.364	-28
Gln1	IIAEYVWIDGTGNLR	13C	40.1774	900.09	1076.68	1180.76	879.562	760.458	-29
Gln1	VAEEFGIK	12C	26.959	446.743	722.372	793.41	464.287		-18
Gln1	VAEEFGIK	13C	26.959	467.312	755.483	829.53	487.364		-18
Gln1	YIEQAIEK	12C	22.695	497.267	460.277	830.462	717.378		-19
Gln1	YIEQAIEK	13C	22.695	519.842	480.344	866.583	747.479		-19
Glt1	EFIGNDEGEVTAIR	12C	31.223	775.379	745.421	1160.55	989.49	1103.53	-26
Glt1	EFIGNDEGEVTAIR	13C	31.223	808.49	776.525	1206.71	1029.62	1147.68	-27
Gnd1	EAAATYGWK	12C	25.0402	498.743	390.214	725.362	654.325	796.399	-19
Gnd1	EAAATYGWK	13C	25.0402	521.821	409.278	760.48	686.432	834.527	-20
Gnd1	GILFVGSGVSGGEEGAR	12C	33.7814	796.408	1161.55	918.428	762.338	1062.48	-26
Gnd1	GILFVGSGVSGGEEGAR	13C	33.7814	830.522	1206.7	953.546	790.432	1102.62	-27
Gnd1	NIFQSISAK	12C	32.0758	504.28	633.357	505.299	780.426		-19
Gnd1	NIFQSISAK	13C	32.0758	526.856	659.444	526.369	815.543		-20
Gnd1	SIIGATSIEDFISK	12C	41.6698	740.899	1039.53	938.483	738.367	1167.59	-25
Gnd1	SIIGATSIEDFISK	13C	41.6698	774.01	1085.69	980.624	771.478	1218.76	-26
Gnd2	SIIGATSIEDLVAK	12C	45.5074	708.901	430.303	874.489	1103.59		-24
Gnd2	SIIGATSIEDLVAK	13C	45.5074	740.005	450.37	912.616	1150.75		-25
Gpd1	FGQMFFPESR	12C	36.3398	623.29	488.247	782.384	635.315	913.424	-22
Gpd1	FGQMFFPESR	13C	36.3398	652.388	507.311	819.508	663.409	955.565	-23
Gpd1	VGLGEIIR	12C	32.1824	428.767	700.436	587.352	757.457		-17
Gpd1	VGLGEIIR	13C	32.1824	447.83	731.54	612.436	790.568		-18
Gpd2	IGDENLTDIINTR	12C	35.487	737.381	731.405	616.378	832.453	503.294	-25
Gpd2	IGDENLTDIINTR	13C	35.487	767.984	761.506	642.465	866.567	523.361	-26
Gph1	AESITAVLYPNDNFAQGK	12C	37.086	969.484	990.464	1266.61	1365.68		-31
Gph1	AESITAVLYPNDNFAQGK	13C	37.086	1012.63	1032.61	1323.8	1427.89		-32
Gph1	SVLSVANVGFFSSDR	12C	40.817	792.905	815.369	611.279	1099.52		-26
Gph1	SVLSVANVGFFSSDR	13C	40.817	828.022	851.49	636.363	1147.68		-27
Gpm1	AIQTANIALEK	12C	26.959	586.338	859.489	460.277	987.547	758.441	-21
Gpm1	AIQTANIALEK	13C	26.959	611.924	896.613	480.344	1029.69	791.552	-22
Gpm1	SFDVPPPPIDASSPFSQK	12C	36.6596	639.32	780.389	966.453	693.357	606.325	-22
Gpm1	SFDVPPPPIDASSPFSQK	13C	36.6596	668.752	814.503	1007.59	724.461	634.419	-23
Gpm1	VYPDVLYTSK	12C	30.0504	592.814	710.409	825.436	498.256	922.489	-21
Gpm1	VYPDVLYTSK	13C	30.0504	620.908	743.52	862.56	520.33	964.629	-22
Gpm2	NVDIPNGIPLVVELDK	12C	41.9896	867.986	702.404	375.224	504.267		-28
Gpm2	NVDIPNGIPLVVELDK	13C	41.9896	907.117	733.508	391.278	525.337		-29
Gpm3	VLEGISDEDIK	12C	46.7866	609.317	504.267	375.224	619.294		-22
Gpm3	VLEGISDEDIK	13C	46.7866	635.404	525.337	391.278	644.378		-22
Gsy1	APVTVAQYGDNYTLLGPLNK	12C	38.152	712.045	641.399	528.315	471.293		-24
Gsy1	APVTVAQYGDNYTLLGPLNK	13C	38.152	744.487	670.496	551.392	492.364		-25
Gsy2	GADMFIEALAR	12C	29.8372	597.303	359.241	430.278			-21
Gsy2	GADMFIEALAR	13C	29.8372	623.391	374.291	448.338			-22
His4	LQDAPEESYTR	12C	22.162	654.808	881.4	952.438	1067.46	526.263	-23
His4	LQDAPEESYTR	13C	22.162	682.4	918.525	992.572	1111.61	548.336	-24
His7	AGLNVIENFLK	12C	43.5886	609.349	976.547	763.435	862.504	650.351	-22
His7	AGLNVIENFLK	13C	43.5886	637.443	1021.7	799.556	903.641	680.452	-22
Hom2	DSGYGVSVGR	12C	23.4412	498.741	794.416	418.241	574.331	517.31	-19
Hom2	DSGYGVSVGR	13C	23.4412	519.31	828.53	434.295	597.408	538.38	-19
Hom2	IAGVLGATGSVGQR	12C	28.1316	643.365	945.512	832.428	704.369	603.321	-23
Hom2	IAGVLGATGSVGQR	13C	28.1316	670.456	983.639	864.535	731.46	626.399	-23
Hom6	DFSPLNVGSDWK	12C	38.4718	682.828	691.342	592.273	805.384	1015.52	-24
Hom6	DFSPLNVGSDWK	13C	38.4718	713.932	722.446	618.36	840.502	1061.68	-24
Hom6	STITYNLVLLAEAER	12C	43.8018	846.963	900.515	575.279	801.447	688.363	-28
Hom6	STITYNLVLLAEAER	13C	43.8018	884.588	939.646	597.353	835.561	716.457	-29
Hor2	NGLGYPINEQDPSK	12C	27.3854	766.374	505.241	1247.59	817.369	1027.51	-26
Hor2	NGLGYPINEQDPSK	13C	27.3854	799.484	528.318	1301.77	849.477	1070.65	-26
Hor2	SIEVPGAVK	12C	25.36	450.264	570.362	471.293	699.404		-18
Hor2	SIEVPGAVK	13C	25.36	470.331	596.449	492.364	730.508		-18
Hor2	WFEHLGIR	12C	32.5022	529.283	724.411	595.368	458.309	436.243	-20
Hor2	WFEHLGIR	13C	32.5022	554.869	755.515	621.455	478.376	456.311	-20
Hor2	YFITANDVK	12C	28.558	535.78	760.42	546.289	647.336	907.489	-20
Hor2	YFITANDVK	13C	28.558	560.864	792.528	568.363	673.424	948.626	-21
Hxk1	ESGNYLAIDLGGTNLR	12C	36.8728	846.932	1029.57	958.532			-28
Hxk1	ESGNYLAIDLGGTNLR	13C	36.8728	883.053	1072.71	998.666			-29
Hxk1	IEDDPFENLEDTDDIFQK	12C	42.416	1091.99	981.453	422.24	1337.62		-34
Hxk1	IEDDPFENLEDTDDIFQK	13C	42.416	1139.65	1023.59	442.307	1394.81		-35
Hxk1	LVLLELNEK	12C	35.487	535.827	632.326	858.494	745.41		-20
Hxk1	LVLLELNEK	13C	35.487	560.409	658.413	896.621	777.517		-21
Hxk2	TTQNPDELWEFIADSLK	12C	50.411	669.662	533.294	646.378	1108.57	922.489	-23
Hxk2	TTQNPDELWEFIADSLK	13C	50.411	699.763	555.367	674.472	1161.75	964.629	-24
Icl1	EILGHEIFFDWELPR	12C	45.2942	634.325	700.378	815.405	514.299	385.256	-22
Icl1	EILGHEIFFDWELPR	13C	45.2942	664.76	733.489	852.529	536.373	402.313	-23
Icl1	LDADAAEIEK	12C	23.8676	537.77	660.357	589.32	961.448	846.421	-20
Icl1	LDADAAEIEK	13C	23.8676	560.345	688.451	614.404	1000.58	881.538	-21
Icl1	TDSEAATLISSTIDTR	12C	35.8068	840.919	779.39	1005.56	892.474	1106.61	-28
Icl1	TDSEAATLISSTIDTR	13C	35.8068	875.033	809.491	1047.7	928.595	1152.76	-28
Idh1	DIGGSSSTTDFTNEIINK	12C	33.5682	949.953	1295.65	1382.68			-30
Idh1	DIGGSSSTTDFTNEIINK	13C	33.5682	989.586	1351.84	1441.88			-31
Idh1	DYAVFEPGSR	12C	29.1976	570.77	416.226	862.442	791.405	692.337	-21
Idh1	DYAVFEPGSR	13C	29.1976	596.356	432.279	900.57	826.523	722.437	-21
Idh2	LADGLFVNVAK	12C	34.421	573.83	530.33	677.399	962.531	847.504	-21
Idh2	LADGLFVNVAK	13C	34.421	600.419	553.407	709.506	1006.68	887.638	-22
Idh2	YTVSFIEGDGIGPEISK	12C	37.2992	906.457	1101.54	1214.63	972.5		-29
Idh2	YTVSFIEGDGIGPEISK	13C	37.2992	947.595	1147.7	1266.8	1013.64		-30
Idp1	FANILESATLNTVQQDGIMTK	12C	41.35	765.395	664.334	792.393	920.451		-26
Idp1	FANILESATLNTVQQDGIMTK	13C	41.35	798.506	691.425	824.5	957.575		-26
Idp1	SAYVTTEEFLDAVEK	12C	40.3906	851.415	674.372	446.261			-28
Idp1	SAYVTTEEFLDAVEK	13C	40.3906	889.543	703.47	465.325			-29
Idp2	ATDVIVPEEGELR	12C	30.3702	714.373	829.406	603.31	928.474	1041.56	-24
Idp2	ATDVIVPEEGELR	13C	30.3702	744.975	863.52	627.391	967.605	1086.71	-25
Idp3	GEETSTNSIASIFAWTR	12C	48.5988	935.453	680.352	880.468	1265.66	1064.59	-30
Idp3	GEETSTNSIASIFAWTR	13C	48.5988	976.089	713.463	922.609	1323.86	1115.76	-31
Idp3	LDNTDDVIK	12C	28.4514	516.765	589.32	804.41	474.293	919.437	-19
Idp3	LDNTDDVIK	13C	28.4514	538.337	614.404	837.521	495.363	956.561	-20
Ilv2	AADLINLAK	12C	30.7966	464.777	786.473	558.362	671.446	445.277	-18
Ilv2	AADLINLAK	13C	30.7966	485.346	821.59	583.445	702.55	464.341	-19
Ilv2	TTLPSNALNQLTSR	12C	33.7814	758.41	1200.63	718.385	831.469	1103.58	-25
Ilv2	TTLPSNALNQLTSR	13C	33.7814	790.016	1249.8	746.479	865.583	1147.73	-26
Ilv3	ISDTTPLIGDFKPSGK	12C	32.6088	559.302	388.22	835.431	1158.65	663.383	-20
Ilv3	ISDTTPLIGDFKPSGK	13C	32.6088	584.386	404.273	872.556	1212.83	694.487	-21
Ilv3	NIDIVSAFQSYGEYISK	12C	46.0404	967.481	1379.65	510.293	1221.58		-31
Ilv3	NIDIVSAFQSYGEYISK	13C	46.0404	1011.63	1442.86	534.373	1278.77		-32
Ilv3	YSYIITEPK	12C	29.4108	557.296	474.256	587.34	863.488		-20
Ilv3	YSYIITEPK	13C	29.4108	583.884	494.323	613.428	904.625		-21
Ilv5	GINSSYAVWNDVTGK	12C	35.5936	805.895	918.469	1152.57	989.506	819.4	-27
Ilv5	GINSSYAVWNDVTGK	13C	35.5936	841.514	959.606	1205.75	1033.65	855.521	-28
Ilv5	NALKPVFQDLYESTK	12C	36.553	584.978	855.41	464.236	627.299	740.383	-21
Ilv5	NALKPVFQDLYESTK	13C	36.553	611.734	892.534	482.296	654.39	773.494	-22
Ilv5	SLEFNSQPDYR	12C	28.6646	678.315	879.396	765.353	550.263	1026.46	-23
Ilv5	SLEFNSQPDYR	13C	28.6646	707.914	915.517	797.46	574.343	1071.62	-24
Kgd1	FGLEGLESVVPGIK	12C	43.0556	722.906	699.441	828.483	998.589	414.272	-25
Kgd1	FGLEGLESVVPGIK	13C	43.0556	756.519	731.548	865.607	1043.74	433.335	-25
Kgd1	YVNLSLVANPSHLESQDPVVLGR	12C	37.9388	836.447	640.415	1212.66	1099.57	970.532	-27
Kgd1	YVNLSLVANPSHLESQDPVVLGR	13C	37.9388	873.571	669.512	1264.83	1145.73	1011.67	-28
Kgd2	AQEPPVASNSFTPFPR	12C	33.1418	582.294	851.442	617.341			-21
Kgd2	AQEPPVASNSFTPFPR	13C	33.1418	608.716	892.579	646.438			-22
Kgd2	NAESLSVLDIENEIVR	12C	42.6292	900.971	1286.7	759.4	630.357	987.511	-29
Kgd2	NAESLSVLDIENEIVR	13C	42.6292	939.099	1341.88	790.504	656.445	1028.65	-30
Lat1	LSINDLLVK	12C	38.152	507.814	901.536	701.42	814.504	587.377	-19
Lat1	LSINDLLVK	13C	38.152	530.891	941.67	732.524	851.628	614.467	-20
Lpd1	LVIDDQFNSK	12C	29.7306	589.807	738.342	853.369	623.315	966.453	-21
Lpd1	LVIDDQFNSK	13C	29.7306	615.894	769.446	888.487	650.406	1007.59	-22
Lpd1	RPYIAGLGAEK	12C	24.9336	392.225	404.215	645.357			-16
Lpd1	RPYIAGLGAEK	13C	24.9336	409.951	420.268	672.448			-17
Lsc1	SGTLTYEAVQQTTK	12C	26.1062	763.889	904.474	1168.58	1067.54	605.326	-26
Lsc1	SGTLTYEAVQQTTK	13C	26.1062	796.498	941.598	1218.75	1113.69	629.406	-26
Lsc1	VIFQGFTGK	12C	31.9692	498.78	637.331	784.399	509.272		-19
Lsc1	VIFQGFTGK	13C	31.9692	522.86	665.425	821.523	532.35		-20
Mae1	LATAVILQALEEGTAR	12C	44.7612	552.65	662.311	533.268	1087.57	404.226	-20
Mae1	LATAVILQALEEGTAR	13C	44.7612	576.73	687.395	553.335	1132.73	419.276	-21
Mdh1	FISEVENTDPTQER	12C	26.3194	832.892	745.348	630.321	960.439	1089.48	-27
Mdh1	FISEVENTDPTQER	13C	26.3194	868.01	774.445	655.405	997.563	1131.62	-28
Mdh1	GVATDLSHIPTNSVVK	12C	29.9438	546.634	1081.6	744.426	857.51		-20
Mdh1	GVATDLSHIPTNSVVK	13C	29.9438	570.38	1128.76	776.533	895.637		-21
Mdh1	SEGIEFFASPVTLGPDGIEK	12C	42.7358	1047.03	715.363	1212.65	715.363		-33
Mdh1	SEGIEFFASPVTLGPDGIEK	13C	42.7358	1094.69	745.463	1265.83	745.463		-34
Mdh1	VTVLGAGGGIGQPLSLLLK	12C	46.3602	897.049	783.534	1380.82	968.614		-29
Mdh1	VTVLGAGGGIGQPLSLLLK	13C	46.3602	938.186	821.662	1443.03	1013.77		-30
Mdh2	EINIESGLTPR	12C	30.7966	614.831	986.527	759.4	630.357		-22
Mdh2	EINIESGLTPR	13C	30.7966	640.918	1027.66	790.504	656.445		-23
Mdh2	GVSYVDYDIVNR	12C	31.8626	700.347	894.432	616.342	779.405	993.501	-24
Mdh2	GVSYVDYDIVNR	13C	31.8626	731.451	932.56	641.426	813.519	1036.64	-25
Mdh3	EEQLVNTAVK	12C	23.6544	565.807	418.267	631.378	744.462	532.309	-21
Mdh3	EEQLVNTAVK	13C	23.6544	589.887	436.327	658.468	777.573	554.383	-21
Mdh3	LSPYVSELALYDIR	12C	41.35	819.941	1178.64	1079.57	750.415		-27
Mdh3	LSPYVSELALYDIR	13C	41.35	858.069	1231.82	1127.73	784.529		-28
Mls1	NQIDFDTPR	12C	26.5326	553.268	373.22	863.426	635.315	750.342	-20
Mls1	NQIDFDTPR	13C	26.5326	576.847	388.27	901.554	663.409	782.45	-21
Mls1	STEITGPPLR	12C	25.893	535.796	482.309	753.462	539.331	640.378	-20
Mls1	STEITGPPLR	13C	25.893	558.873	504.383	787.576	563.411	668.472	-20
Pck1	FGSVLENVIYDEK	12C	38.685	756.883	1122.57	554.246	1009.48		-25
Pck1	FGSVLENVIYDEK	13C	38.685	791.499	1172.74	578.327	1053.63		-26
Pck1	GAVTNLANLFVQNFK	12C	47.213	818.447	408.225	1080.58	635.352		-27
Pck1	GAVTNLANLFVQNFK	13C	47.213	856.073	427.288	1131.76	664.449		-28
Pck1	SHVVDYDDSSITENTR	12C	24.6138	613.279	820.416	519.253	390.21		-22
Pck1	SHVVDYDDSSITENTR	13C	24.6138	638.363	852.524	538.316	404.257		-22
Pda1	LSILFEDVYVK	12C	41.35	663.372	1012.54	899.451	752.383		-23
Pda1	LSILFEDVYVK	13C	41.35	695.479	1061.7	942.596	786.497		-24
Pdb1	VTGADVPTPYAK	12C	25.0402	609.822	478.267	1018.52	890.462	676.367	-22
Pdb1	VTGADVPTPYAK	13C	25.0402	637.415	501.344	1064.68	931.6	708.474	-22
Pdb1	YGVSAEVINLR	12C	32.7154	610.836	743.442	614.399	901.511		-22
Pdb1	YGVSAEVINLR	13C	32.7154	637.926	775.549	641.49	939.638		-22
Pdc1	AQYNEIQGWDHLSLLPTFGAK	12C	43.5886	796.738	422.24	733.425	933.541	620.341	-26
Pdc1	AQYNEIQGWDHLSLLPTFGAK	13C	43.5886	833.528	442.307	768.542	977.689	649.438	-27
Pdc1	LLTTIADAAK	12C	28.4514	508.804	790.431	689.383	475.252	588.336	-19
Pdc1	LLTTIADAAK	13C	28.4514	531.379	823.542	718.481	494.315	613.42	-20
Pdc1	TPANAAVPASTPLK	12C	25.1468	669.375	812.488	883.525	713.42		-23
Pdc1	TPANAAVPASTPLK	13C	25.1468	698.974	849.612	923.659	745.527		-24
Pdc1	YGGVYVGTLSKPEVK	12C	28.6646	532.96	687.404	958.557	472.277	958.557	-20
Pdc1	YGGVYVGTLSKPEVK	13C	28.6646	557.709	717.505	1000.7	493.348	1000.7	-20
Pdc5	LLDAIPEVVK	12C	23.228	548.835	870.494	345.25	983.578		-20
Pdc5	LLDAIPEVVK	13C	23.228	574.42	909.624	361.304	1028.73		-21
Pdc6	WAGNANELNAAYAADGYAR	12C	32.5022	666.642	652.305	1142.52	723.343		-23
Pdc6	WAGNANELNAAYAADGYAR	13C	32.5022	695.739	679.396	1191.69	753.443		-24
Pdc6	WGLKPYLFVLNNDGYTIEK	12C	43.9084	757.401	1166.57	710.372	490.288	1053.49	-25
Pdc6	WGLKPYLFVLNNDGYTIEK	13C	43.9084	793.856	1216.74	742.48	511.358	1097.63	-26
Pfk1	AVLEFTPETPSPLIGILENK	12C	46.68	723.4	786.473	503.283	996.609	673.388	-25
Pfk1	AVLEFTPETPSPLIGILENK	13C	46.68	756.846	821.59	524.353	1042.76	702.486	-25
Pfk2	AIDYVEATANSHSR	12C	23.8676	511.915	972.45	843.407	772.37	671.323	-19
Pfk2	AIDYVEATANSHSR	13C	23.8676	533.32	1009.57	875.515	801.467	696.406	-20
Pfk2	GWSAEGGTNIGTAR	12C	25.7864	688.832	975.486	846.443	404.226		-24
Pfk2	GWSAEGGTNIGTAR	13C	25.7864	717.427	1013.61	879.554	419.276		-24
Pfk2	NAVSTKPTPPPAPEASAESGLSSK	12C	24.7204	775.065	865.427	578.315	1162.56		-26
Pfk2	NAVSTKPTPPPAPEASAESGLSSK	13C	24.7204	808.175	899.541	601.392	1209.72		-27
Pfk2	SEWPSLIEELLK	12C	49.878	722.391	744.451	631.367	1041.62	944.567	-25
Pfk2	SEWPSLIEELLK	13C	49.878	756.003	778.565	659.461	1089.78	987.711	-25
Pgi1	LATELPAWSK	12C	31.9692	558.309	420.225	931.489	588.315	701.399	-20
Pgi1	LATELPAWSK	13C	31.9692	584.396	440.292	974.633	616.409	735.513	-21
Pgi1	TFTNYDGSK	12C	21.096	516.736	406.194	569.257	784.348	683.3	-19
Pgi1	TFTNYDGSK	13C	21.096	539.311	421.244	593.338	816.455	711.394	-20
Pgi1	TFTTAETITNANTAK	12C	26.1062	792.4	719.369	1062.54	933.501		-26
Pgi1	TFTTAETITNANTAK	13C	26.1062	826.012	747.463	1105.69	971.628		-27
Pgi1	VVDPETTLFLIASK	12C	43.6952	766.933	678.419	1334.72	1219.69		-26
Pgi1	VVDPETTLFLIASK	13C	43.6952	802.552	711.53	1395.93	1276.89		-27
Pgk1	ASAPGSVILLENLR	12C	38.685	720.415	1210.72	757.457	870.541	644.373	-25
Pgk1	ASAPGSVILLENLR	13C	38.685	752.021	1264.9	790.568	909.672	671.464	-25
Pgk1	SSAAGNTVIIGGGDTATVAK	12C	26.959	895.469	989.527	1102.61	1201.68	876.443	-29
Pgk1	SSAAGNTVIIGGGDTATVAK	13C	26.959	932.593	1030.66	1149.77	1253.85	911.56	-30
Pgk1	TIVWNGPPGVFEFEK	12C	41.6698	860.441	1106.55	1049.53	1220.6	699.335	-28
Pgk1	TIVWNGPPGVFEFEK	13C	41.6698	902.08	1159.73	1100.7	1277.79	733.449	-29
Pgk1	VLENTEIGDSIFDK	12C	35.2738	790.397	1367.63	409.209	894.457		-26
Pgk1	VLENTEIGDSIFDK	13C	35.2738	825.012	1425.83	428.272	934.591		-27
Pgm1	IAAVGAANGVR	12C	21.7356	499.791	743.416	814.454	587.327	644.348	-19
Pgm1	IAAVGAANGVR	13C	21.7356	520.862	773.517	847.564	610.404	669.432	-20
Pgm1	TIQDEFWNEYGR	12C	36.553	779.353	1343.57	638.29	824.369		-26
Pgm1	TIQDEFWNEYGR	13C	36.553	814.47	1403.77	664.377	861.493		-27
Pgm2	GATLVVGGDGR	12C	23.1214	501.273	560.279	461.211	659.348		-19
Pgm2	GATLVVGGDGR	13C	23.1214	521.842	581.35	477.265	685.435		-20
Pgm2	TIQNEFWAK	12C	31.8626	568.791	794.384	404.23			-21
Pgm2	TIQNEFWAK	13C	31.8626	595.38	832.511	424.297			-21
Pgm2	YYNDVILHK	12C	25.9996	388.874	609.409	397.256	510.34		-16
Pgm2	YYNDVILHK	13C	25.9996	407.269	638.506	415.317	534.421		-17
Pyc1	ETYGDLSVLPTR	12C	32.7154	675.849	672.404	585.372	486.304	957.537	-23
Pyc1	ETYGDLSVLPTR	13C	32.7154	705.448	701.502	611.46	507.374	998.674	-24
Pyc1	LDGGNAYAGTIISPHYDSMLVK	12C	35.7002	774.72	1089.54	577.338	1289.66	1176.57	-26
Pyc1	LDGGNAYAGTIISPHYDSMLVK	13C	35.7002	809.168	1138.7	602.422	1347.85	1228.75	-27
Pyc2	LLHYLADLAVNGSSIK	12C	36.4464	857.481	605.326	704.394	1187.66	1350.73	-28
Pyc2	LLHYLADLAVNGSSIK	13C	36.4464	896.612	629.406	733.492	1238.83	1410.93	-29
Pyc2	TIAIYSHEDR	12C	21.4158	602.802	990.464	806.343	919.427	643.28	-22
Pyc2	TIAIYSHEDR	13C	21.4158	628.889	1032.61	839.454	958.558	667.36	-22
Pyc2	VDFIHPGYGFLSENSEFADK	12C	26.426	758.024	939.406	480.246			-25
Pyc2	VDFIHPGYGFLSENSEFADK	13C	26.426	793.141	978.537	502.32			-26
Rhr2	NGLGFPINEQDPSK	12C	32.0758	758.376	1231.6	817.369	1027.51		-25
Rhr2	NGLGFPINEQDPSK	13C	32.0758	791.487	1285.78	849.477	1070.65		-26
Rki1	LQLGSIEQYPR	12C	31.756	652.354	892.453	563.294	1062.56	949.474	-23
Rki1	LQLGSIEQYPR	13C	31.756	681.452	931.584	588.378	1109.72	990.612	-24
Rki1	QGVPIEIVPSSYVR	12C	36.6596	772.428	807.436	708.368	1259.7	1049.56	-26
Rki1	QGVPIEIVPSSYVR	13C	36.6596	807.546	843.557	739.472	1317.89	1096.72	-27
Rpe1	FPHLNIQVDGGLGK	12C	21.629	747.907	949.526	1113.63	431.262	546.289	-25
Rpe1	FPHLNIQVDGGLGK	13C	21.629	782.021	995.68	1161.79	449.322	568.363	-26
Rpe1	SVPRPGDASNTEK	12C	32.289	679.34	578.279	821.364	377.204	918.417	-23
Rpe1	SVPRPGDASNTEK	13C	32.289	706.932	600.352	852.468	392.254	954.538	-24
Sah1	IADISLAAFGR	12C	36.9794	567.32	634.368	721.4	521.284	949.511	-21
Sah1	IADISLAAFGR	13C	36.9794	592.905	663.465	753.507	544.361	991.652	-21
Sah1	VAVVAGYGDVGK	12C	26.5326	567.812	865.442	766.374	695.336	475.252	-21
Sah1	VAVVAGYGDVGK	13C	26.5326	593.397	903.569	799.484	725.437	494.315	-21
Sam1	TQVTVEYK	12C	22.0554	484.259	310.177	439.219	738.404		-19
Sam1	TQVTVEYK	13C	22.0554	505.831	325.227	459.286	772.518		-19
Sam2	LDYQQIVR	12C	29.4108	517.786	921.479	643.389	806.452	515.331	-19
Sam2	LDYQQIVR	13C	29.4108	540.863	961.614	670.48	842.573	537.404	-20
Sam4	SVSENTPIR	12C	20.3498	501.765	729.39	816.422	600.347		-19
Sam4	SVSENTPIR	13C	20.3498	522.334	759.49	849.532	625.431		-20
Sam4	TLSEYNNLLNR	12C	31.5428	668.847	906.48	629.373	1122.55		-23
Sam4	TLSEYNNLLNR	13C	31.5428	697.443	945.611	655.461	1169.71		-24
Sam4	VLVLDGGQGTELENR	12C	31.5428	800.421	1175.53	818.401	1060.5		-27
Sam4	VLVLDGGQGTELENR	13C	31.5428	834.033	1220.68	850.508	1101.64		-27
Sdh2	DLVPDLTNFYQQYK	12C	41.9896	872.434	1091.52	876.426	990.469	729.357	-28
Sdh2	DLVPDLTNFYQQYK	13C	41.9896	913.069	1142.69	919.57	1037.63	763.471	-29
Sdh3	AAIAEEQILNK	12C	27.8118	600.336	873.468	744.426	944.505	487.324	-22
Sdh3	AAIAEEQILNK	13C	27.8118	626.423	910.592	776.533	984.639	509.398	-22
Sdh3	NVASEMNTK	12C	20.8828	497.238	362.204	622.287	780.356		-19
Sdh3	NVASEMNTK	13C	20.8828	516.803	376.251	646.368	810.457		-19
Sdh4	LETENDGVVGLVK	12C	42.0962	686.87	1029.56	786.473	416.287		-24
Sdh4	LETENDGVVGLVK	13C	42.0962	716.469	1073.71	821.59	435.351		-24
Ser1	ASIYNALSVK	12C	31.223	533.301	446.298	794.441	631.378		-20
Ser1	ASIYNALSVK	13C	31.223	557.382	466.365	830.562	658.468		-20
Ser1	AVQNLVDFIK	12C	37.9388	573.83	848.488	621.361	976.547	522.293	-21
Ser1	AVQNLVDFIK	13C	37.9388	600.419	888.622	651.462	1021.7	547.377	-22
Ser2	LLQGLQVDTLYDEIK	12C	40.284	874.478	1393.72	1095.56	996.489	1223.62	-28
Ser2	LLQGLQVDTLYDEIK	13C	40.284	914.111	1455.93	1144.72	1040.64	1277.8	-29
Ser3	SLSYDQENTVR	12C	23.4412	656.313	746.38	861.407	618.321	1111.5	-23
Ser3	SLSYDQENTVR	13C	23.4412	683.404	775.477	894.517	642.402	1156.65	-24
Ser3	YINEGNSVGSVNFPEVALK	12C	36.7662	1019.02	1346.73	1259.7	656.398		-32
Ser3	YINEGNSVGSVNFPEVALK	13C	36.7662	1064.67	1407.94	1317.89	686.499		-33
Sol3	ITFTLPVLK	12C	41.2434	516.329	456.319	670.45	817.519	569.403	-19
Sol3	ITFTLPVLK	13C	41.2434	541.915	478.392	702.558	858.656	597.497	-20
Sol3	TSWFVNEEAFGK	12C	36.7662	707.836	794.368	893.437	1040.51		-24
Sol3	TSWFVNEEAFGK	13C	36.7662	740.947	828.483	932.568	1088.67		-25
Sol4	NSELPSVLVNEMVGTK	12C	48.279	858.946	1273.68	877.445	1386.77		-28
Sol4	NSELPSVLVNEMVGTK	13C	48.279	895.568	1328.87	913.566	1447.97		-29
Tal1	ASGTVVVADTGDFGSIAK	12C	32.5022	847.934	1180.58	1081.52	1010.48	1279.65	-28
Tal1	ASGTVVVADTGDFGSIAK	13C	32.5022	884.556	1231.76	1127.67	1053.62	1335.84	-29
Tal1	FQPQDSTTNPSLILAAAK	12C	34.7408	951.503	473.309	883.562	1626.87	1286.73	-30
Tal1	FQPQDSTTNPSLILAAAK	13C	34.7408	993.643	494.379	924.699	1697.11	1342.92	-31
Tal1	IASTWEGIQAAK	12C	29.3042	637.841	587.352	716.394	1090.55	902.474	-22
Tal1	IASTWEGIQAAK	13C	29.3042	666.437	612.436	746.495	1138.71	943.611	-23
Tal1	VANNSLEQLK	12C	24.6138	558.307	517.299	945.501	717.415	630.383	-20
Tal1	VANNSLEQLK	13C	24.6138	581.886	539.372	984.631	748.519	658.477	-21
Tdh1	IDVAVDSTGVFK	12C	32.8646	625.836	753.378	1022.55	852.447	923.484	-22
Tdh1	IDVAVDSTGVFK	13C	32.8646	653.929	786.489	1068.71	890.574	964.621	-23
Tdh1	LISWYDNEYGYSAR	12C	35.1672	868.9	716.337	553.273	1074.45	1237.51	-28
Tdh1	LISWYDNEYGYSAR	13C	35.1672	909.034	748.444	576.351	1119.6	1291.69	-29
Tdh1	VVDLIEYVAK	12C	37.7256	574.832	835.493	609.325	722.409	950.52	-21
Tdh1	VVDLIEYVAK	13C	37.7256	601.923	875.627	637.419	756.523	994.667	-22
Tdh1	VVITAPSSSAPMFVVGVNHTK	12C	34.6342	714.386	655.353	1228.65	853.49	754.421	-24
Tdh1	VVITAPSSSAPMFVVGVNHTK	13C	34.6342	746.494	682.443	1284.84	890.614	786.529	-25
Tdh2	HIIVDGHK	12C	37.4058	459.762	364.235	463.303	578.33	555.289	-18
Tdh2	HIIVDGHK	13C	37.4058	480.331	382.295	486.38	605.421	578.366	-19
Tdh2	IATFQER	12C	21.629	432.733	751.374	680.337	579.289		-17
Tdh2	IATFQER	13C	21.629	451.797	783.481	709.434	604.373		-18
Tdh3	DPANLPWGSSNVDIAIDSTGVFK	12C	43.3754	801.733	1165.61	866.462	1050.58	937.499	-27
Tdh3	DPANLPWGSSNVDIAIDSTGVFK	13C	43.3754	837.519	1217.78	905.593	1098.74	979.64	-27
Tkl1	FFGFTPEGVAER	12C	37.619	678.833	858.432	1062.52	531.289	757.384	-23
Tkl1	FFGFTPEGVAER	13C	37.619	710.941	893.55	1108.68	552.36	788.488	-24
Tkl1	LGNLIAIYDDNK	12C	36.8728	674.86	654.273	838.395	951.479	491.21	-23
Tkl1	LGNLIAIYDDNK	13C	36.8728	704.96	681.364	874.515	993.62	509.271	-24
Tkl1	QNLPQLEGSSIESASK	12C	29.4108	844.429	865.427	1332.66	994.469	1107.55	-28
Tkl1	QNLPQLEGSSIESASK	13C	29.4108	879.546	899.541	1387.85	1033.6	1152.7	-28
Tkl1	VVSLPDFFTFDK	12C	46.0404	707.867	1216.59	1016.47	510.256	804.393	-24
Tkl1	VVSLPDFFTFDK	13C	46.0404	742.483	1275.79	1066.64	533.334	845.531	-25
Tkl2	VVSLPDFYTFDR	12C	41.35	729.867	1260.59	1060.47			-25
Tkl2	VVSLPDFYTFDR	13C	41.35	764.483	1319.79	1110.64			-26
Tpi1	ASGAFTGENSVDQIK	12C	26.8524	762.371	989.49	503.283	1090.54	1237.61	-26
Tpi1	ASGAFTGENSVDQIK	13C	26.8524	794.478	1029.62	524.353	1134.69	1290.78	-26
Tpi1	KPQVTVGAQNAYLK	12C	25.0402	506.288	736.399	608.341	864.458	494.298	-19
Tpi1	KPQVTVGAQNAYLK	13C	25.0402	529.031	769.51	636.435	902.585	518.378	-20
Tpi1	QLNAVLEEVK	12C	31.223	571.825	504.267	901.499	716.419	617.351	-21
Tpi1	QLNAVLEEVK	13C	31.223	596.909	525.337	940.63	748.527	644.442	-21
Tpi1	TFFVGGNFK	12C	33.355	508.764	621.336	768.404	522.268	294.182	-19
Tpi1	TFFVGGNFK	13C	33.355	533.848	649.43	805.529	545.345	309.232	-20
Tps1	VGWFLHTPFPSSEIYR	12C	41.6698	645.997	451.267	851.426	754.374		-23
Tps1	VGWFLHTPFPSSEIYR	13C	41.6698	677.436	472.337	888.55	786.481		-23
Tps1	VLNVNTLPNGVEYQGR	12C	32.0758	886.969	1233.62	1347.67	1132.58	1019.49	-29
Tps1	VLNVNTLPNGVEYQGR	13C	32.0758	925.598	1286.8	1404.86	1181.74	1062.64	-30
Tps2	EKPQDLDDDPLYLTK	12C	34.1012	597.301	734.445	637.392	524.308		-21
Tps2	EKPQDLDDDPLYLTK	13C	34.1012	623.722	770.566	668.496	549.392		-22
Tps2	TPGSFIER	12C	25.1468	453.738	564.315	708.368	651.347		-18
Tps2	TPGSFIER	13C	25.1468	473.805	590.402	739.472	680.444		-18
Trp1	TIDPVIAR	12C	27.1722	442.764	555.362	458.309			-18
Trp1	TIDPVIAR	13C	27.1722	462.33	580.446	478.376			-18
Trp1	YLVGVFR	12C	36.8728	427.251	577.346	690.43	421.256	478.278	-17
Trp1	YLVGVFR	13C	36.8728	448.321	604.437	723.541	441.323	500.352	-18
Trp5	DTPLAVGFGVSTR	12C	34.421	660.352	723.379	519.289	822.447	893.484	-23
Trp5	DTPLAVGFGVSTR	13C	34.421	689.449	754.483	539.356	858.568	932.615	-24
Trp5	EYVQGILNGAK	12C	29.9438	596.323	672.404	800.463			-21
Trp5	EYVQGILNGAK	13C	29.9438	622.911	701.502	834.577			-22
Trp5	INNALAQVLLAK	12C	38.7916	634.391	1040.65	855.567	671.446	742.483	-22
Trp5	INNALAQVLLAK	13C	38.7916	662.986	1087.8	895.701	702.55	776.597	-23
Tsl1	AGNRPTSAATSLVNR	12C	22.4818	505.607	588.347	689.395	388.231	501.315	-19
Tsl1	AGNRPTSAATSLVNR	13C	22.4818	526.008	612.427	717.489	403.281	522.385	-20
Tsl1	LPWSIVPSIK	12C	40.7104	570.345	444.282	929.546	656.435	743.467	-21
Tsl1	LPWSIVPSIK	13C	40.7104	598.439	464.349	974.697	687.539	777.581	-21
Tsl1	LVNDEASEGQVK	12C	20.03	644.823	647.336	718.374	431.262	1076.49	-23
Tsl1	LVNDEASEGQVK	13C	20.03	671.412	673.424	747.471	449.322	1118.63	-23
Tsl1	MFVFNIAEPPSSR	12C	39.6444	747.875	1117.56	743.369	543.289		-25
Tsl1	MFVFNIAEPPSSR	13C	39.6444	781.989	1166.73	773.469	565.363		-26
Uga2	EGSLYGIEDYTVLK	12C	37.8322	793.902	867.446	1037.55			-26
Uga2	EGSLYGIEDYTVLK	13C	37.8322	830.022	906.577	1084.71			-27
Ugp1	EGNTFLDLSVR	12C	36.553	625.823	702.415	589.331	849.483	474.304	-22
Ugp1	EGNTFLDLSVR	13C	36.553	652.914	732.516	613.411	888.614	494.371	-23
Ugp1	GGTLISYDGQVR	12C	28.6646	633.328	737.358	824.39	937.474	459.268	-22
Ugp1	GGTLISYDGQVR	13C	28.6646	660.419	768.462	858.504	977.609	477.328	-23
Ura2	ELTSMDEAESFAEK	12C	31.756	793.849	1025.44	1156.48	781.373	581.294	-26
Ura2	ELTSMDEAESFAEK	13C	31.756	826.959	1068.59	1204.64	815.487	607.381	-27
Ura2	VYFVPVTAEFVR	12C	41.6698	713.891	722.384	410.208	621.336	918.505	-24
Ura2	VYFVPVTAEFVR	13C	41.6698	749.008	754.491	433.285	649.43	960.646	-25
Yel047c	LANDSPLAIEWLK	12C	41.7764	735.404	969.577	575.319	759.441	688.403	-25
Yel047c	LANDSPLAIEWLK	13C	41.7764	769.518	1017.74	603.413	796.565	722.517	-26
Ygr043c	FIDAAVEYGR	12C	28.9844	570.788	524.247	880.416	694.352		-21
Ygr043c	FIDAAVEYGR	13C	28.9844	596.876	546.321	917.541	724.453		-21
Ypr1	AVGVSNFSINNIK	12C	33.4616	681.873	488.283	1192.63	688.399		-24
Ypr1	AVGVSNFSINNIK	13C	33.4616	711.974	508.35	1244.81	717.497		-24
Ypr1	GIVVEAYSPFGSANAPLLK	12C	41.2434	967.026	470.334	1364.72	1201.66	1114.63	-31
Ypr1	GIVVEAYSPFGSANAPLLK	13C	41.2434	1012.18	493.411	1428.94	1256.84	1166.8	-32
Ypr1	LNTGASIPVLGFGTWR	12C	44.015	844.96	1232.68	836.442	1145.65	1032.56	-28
Ypr1	LNTGASIPVLGFGTWR	13C	44.015	884.091	1291.88	876.576	1201.84	1082.73	-29
Zwf1	FGNQFLNASWNR	12C	35.8068	727.353	562.274	747.354	633.311	860.438	-25
Zwf1	FGNQFLNASWNR	13C	35.8068	760.463	586.354	778.458	660.401	897.562	-26
Zwf1	GGYFDSIGIIR	12C	37.8322	599.317	458.309	571.393	773.452	658.425	-21
Zwf1	GGYFDSIGIIR	13C	37.8322	626.91	478.376	597.48	806.563	687.522	-22
Zwf1	NTVISVFGASGDLAK	12C	36.4464	739.897	1051.54	1164.63	718.374	865.442	-25
Zwf1	NTVISVFGASGDLAK	13C	36.4464	772.506	1097.7	1216.8	747.471	903.569	-26
Zwf1	TFPALFGLFR	12C	48.3856	584.83	492.293	920.536	752.446	639.362	-21
Zwf1	TFPALFGLFR	13C	48.3856	614.429	515.371	966.69	790.573	671.469	-22
