# Supplementary material for: Targeted proteome analysis of single-gene deletion strains of Saccharomyces cerevisiae lacking enzymes in the central carbon metabolism
Source: PLoS One. 2017 Feb 27;12(2):e0172742. doi: 10.1371/journal.pone.0172742 (PMC5328394; doi:10.1371/journal.pone.0172742)
Supplement: S3 Table — (XLSX) [file pone.0172742.s007.xlsx]

## Sheet: S3 Table
S3 Table Relative enzyme expression levels
Protein	Peptide for quantification	BY4741-1	BY4741-2	BY4741-3	cit1Δ-1	cit1Δ-2	cit1Δ-3	eno1Δ-1	eno1Δ-2	eno1Δ-3	fbp1Δ-1	fbp1Δ-2	fbp1Δ-3	gcr2Δ-1	gcr2Δ-2	gcr2Δ-3	gnd1Δ-1	gnd1Δ-2	gnd1Δ-3	gpd1Δ-1	gpd1Δ-2	gpd1Δ-3	gpm2Δ-1	gpm2Δ-2	gpm2Δ-3	hor2Δ-1	hor2Δ-2	hor2Δ-3	hxk1Δ-1	hxk1Δ-2	hxk1Δ-3	hxk2Δ-1	hxk2Δ-2	hxk2Δ-3	idh1Δ-1	idh1Δ-2	idh1Δ-3	idh2Δ-1	idh2Δ-2	idh2Δ-3	idp1Δ-1	idp1Δ-2	idp1Δ-3	lpd1Δ-1	lpd1Δ-2	lpd1Δ-3	mae1Δ-1	mae1Δ-2	mae1Δ-3
Aat2	SEVSNPPAYGAK	3.36673	3.41845	3.35899	3.37837	3.34544	3.29489	3.08199	3.64345	2.88748	2.99235	2.92007	3.00365	2.19122	1.97753	2.14235	1.21006	1.08479	1.7494	2.9189	3.11713	2.90368	3.30473	2.77983	2.97896	3.07575	2.88567	3.18306	3.26748	2.94765	3.04701	2.5414	2.11073	2.32586	7.50417	7.10799	7.90618	7.30745	8.0401	7.25754	3.28992	3.30469	3.30295	2.52314	2.51966	2.51381	3.08312	3.1133	3.03825
Ach1	SQVVSNNPEMIR	0.0826253	0.147523	0.064693	0.210511	0.181136	0.153211	0.162677	0.222029	0.10793	0.115771	0.111191	0.172988	0.212523	0.234247	0.260209	0.212266	0.364491	0.262491	0.0792197	0.166271	0.118985	0.161167	0.150302	0.118364	0.149243	0.181682	0.173419	0.148305	0.140364	0.150075	0.261606	0.240895	0.236025	0.199826	0.121818	0.169025	0.143206	0.158388	0.152718	0.1055	0.231345	0.209217	0.217229	0.239054	0.165571	0.201028	0.153178	0.14006
Aco1	TIFTVTPGSEQIR	2.40998	2.313	2.55804	2.87952	2.85869	2.96117	2.054	1.82563	2.09158	1.81709	2.04773	1.85286	2.37466	2.22322	2.25909	0.812535	0.738119	1.18302	2.28991	2.56699	2.18149	2.08327	1.95514	1.99927	1.80093	1.71543	2.28175	2.23068	2.01556	2.00558	1.62777	1.3585	1.45091	11.4631	10.1575	12.1019	12.0153	13.006	11.4155	2.41284	2.60383	2.5609	1.94728	2.2199	2.15198	1.88539	1.92131	1.88299
Aco2	AGSAINYIGNIR	1.0636	1.2369	1.03898	0.701191	0.828091	0.638611	0.750133	0.62382	0.626124	0.848044	0.61233	0.717367	0.576188	0.526608	0.718479	0.236924	0.336062	0.510056	0.731776	0.968813	0.850855	0.751631	0.932574	0.622758	0.698662	0.691765	0.653903	0.490188	0.656572	0.703534	0.680198	0.648213	0.847611	0.902437	1.02571	0.882445	0.832552	0.66347	0.994637	0.836976	0.619731	0.623618	0.607907	0.718577	0.71019	0.717647	0.72246	0.819226
Acs2	IVDEGLNGVDLVSR	4.48411	4.13203	1.33391	4.81961	6.08258	4.62579	5.31033	5.28354	3.5867	4.39802	5.38714	4.05552	4.59958	4.94051	3.78504	2.5168	2.98982	2.45816	4.10794	4.43184	3.27492	4.35682	5.04276	4.10413	4.03917	4.27485	4.46963	4.81492	3.59961	4.81778	3.74558	3.14878	3.57253	4.49094	5.29185	5.26947	3.77863	3.89048	4.59595	4.42768	5.07204	3.35094	4.56833	4.47251	4.80831	3.84021	5.03913	6.71928
Adh1	VVGLSTLPEIYEK	3.34149	3.00954	3.11607	3.33489	3.43559	3.33016	3.38342	2.77825	3.34793	3.0375	3.32962	3.23061	2.06259	2.351	2.38767	2.65966	3.36457	2.71319	2.7627	3.66726	3.45761	2.72794	2.99885	3.31163	2.9734	3.11119	3.238	3.28952	3.24758	3.26198	2.05369	1.94685	2.16356	2.99958	2.95942	2.83093	2.89525	2.97755	2.90941	2.94647	3.08513	2.96953	3.06853	2.95578	3.28328	3.10815	3.0722	3.06327
Adh2	ANGTVVLVGLPAGAK	1.31162	1.28412	1.42497	1.28676	1.4696	1.14134	1.3614	1.50243	1.25648	1.17271	1.3492	1.66306	0.728869	1.05052	0.961657	0.645931	1.28198	1.22908	0.699849	1.58047	1.42797	1.4883	1.42793	1.45769	1.31144	1.36376	1.30309	1.20356	1.40826	1.39767	0.884557	0.818178	0.925296	1.11501	1.18663	1.09383	1.29635	1.18732	1.06531	1.43626	1.24495	1.20775	1.42762	1.24072	1.22652	1.19482	1.1724	1.1978
Adh3	SEVFSHVVK	1.39641	1.11843	1.50278	1.25039	0.958152	1.0504	1.07339	1.34847	0.985403	1.30448	1.0162	1.26352	2.09838	1.48906	1.5026	1.52735	0.779633	0.997257	2.05852	1.4013	1.35182	1.27004	1.94213	1.45883	1.21844	1.55324	0.663847	1.18444	0.868086	1.35142	0.989621	1.04225	0.921461	1.762	1.72016	1.74964	1.74376	1.51158	1.51098	1.21887	1.46331	1.29983	1.12875	1.01912	1.28954	1.17123	1.71291	1.51297
Adh6	AMGAETYVISR	3.46651	2.79273	3.67713	3.22484	2.48874	2.60168	3.46954	4.06968	3.38581	2.38548	2.93853	3.23881	2.55237	2.34606	2.16243	6.58613	7.13368	4.90512	3.95427	4.73707	4.22157	3.28221	3.84482	3.60697	2.61603	3.19646	2.67628	2.77928	2.39557	2.8929	3.47998	4.51901	3.46256	2.61435	2.17642	3.16217	2.65535	3.19944	2.88015	3.43476	3.04523	3.04604	4.07194	3.37003	3.62326	2.86156	3.2536	3.07036
Ald4	VAFTGSTATGR	0.285367	0.282053	0.331822	0.539013	0.473215	0.494908	0.429798	0.544718	0.415827	0.452469	0.435391	0.45324	0.393307	0.377623	0.376497	0.317291	0.288682	0.491515	0.399828	0.409675	0.363248	0.594967	0.404147	0.45614	0.48988	0.504838	0.482338	0.43084	0.51591	0.478421	1.54856	1.51231	1.67518	0.449609	0.464605	0.40043	0.441436	0.48631	0.430357	0.475261	0.00629236	0.454601	0.435544	0.475277	0.437282	0.47222	0.444601	0.425398
Ald5	AMEDDVDEAVAAAK	2.36801	3.27749	3.33205	1.90408	1.87528	1.51356	2.22239	2.48645	1.56001	1.52795	1.69967	2.29981	1.40922	1.30351	1.01456	1.14835	1.39998	1.27852	2.23934	2.82901	2.56178	2.26551	1.5865	1.81562	2.07728	1.79006	2.42197	2.08131	1.78827	1.91622	2.31707	1.62894	1.50113	2.03792	1.71937	1.74609	1.5407	2.01578	1.7526	2.32381	2.54573	1.91408	0.996021	0.624843	1.09523	1.62744	1.8006	1.17841
Ald6	SVAVDSSESNLK	4.01807	4.05813	3.80766	5.16292	4.70592	4.61536	4.60547	4.82947	4.25957	4.06543	4.17115	4.27291	1.75219	1.79141	1.79676	10.0371	10.7405	6.60624	4.19104	4.97282	4.75631	4.62254	3.9607	4.35178	4.00216	3.87598	3.78657	4.06689	4.41099	4.10723	2.35301	2.39788	2.30198	3.08662	3.07342	3.01235	3.03732	3.4618	2.99584	3.84028	3.73927	4.08536	4.44251	4.33285	4.47866	3.70047	3.53187	3.67541
Alt1	TTFLAPGLEWIK	0.677441	0.3438	1.06924	1.441	1.00058	1.04702	0.467374	0.42912	0.686246	0.817332	0.70719	0.803725	0.465313	0.971992	0.642345	0.612924	0.651368	0.538159	0.84143	0.638672	0.548404	0.677963	0.714915	0.753469	0.997543	0.796525	0.657779	0.680979	0.698845	0.520937	1.13085	1.25891	0.971808	1.16278	1.21646	0.866101	1.30042	1.09654	1.07747	0.898667	0.672345	0.611226	0.716374	0.357794	0.500756	0.816487	0.532425	0.962363
Aro1	FVGTAVNFEDNLR	2.47962	2.06783	2.30359	2.39369	2.44115	2.61012	1.98129	2.54247	1.97054	2.76053	2.4195	2.25363	1.5001	2.56797	2.12205	1.15005	1.5913	2.2928	1.65899	2.18748	2.64975	2.58897	2.06356	2.50395	2.11153	3.64468	2.38978	2.49794	2.11991	2.65675	1.50485	2.4625	2.18335	2.70319	2.3942	3.2789	2.14593	2.28005	2.12635	2.26468	2.57291	3.82557	2.86047	2.29964	2.52698	2.18336	2.78653	2.9806
Aro2	GFEIGSGFQGVSVPGSK	2.24285	2.12315	2.18126	1.70494	1.76182	1.93868	2.00277	1.74703	1.79494	1.96174	2.05525	2.04211	1.48319	1.22464	1.43538	1.18801	1.09336	1.24097	2.05613	2.05257	1.90728	1.77059	1.91367	1.92703	2.09625	1.71301	2.08845	1.99607	1.84439	1.74168	1.96704	1.79902	1.72145	1.52084	1.69034	1.83408	1.65227	1.92163	1.72469	2.0745	1.94113	2.14549	1.95516	1.68407	1.58805	1.88903	1.95583	2.31106
Aro3	ELASGLSFPIGFK	1.3184	1.01422	1.40322	1.13134	1.01104	1.13812	1.05285	0.764031	1.16696	1.0602	1.16488	1.06608	1.11281	0.767587	0.80217	1.01228	0.986866	0.558916	0.994499	0.949605	1.05965	0.992094	1.01904	1.05534	1.2573	1.27837	1.28607	1.15085	1.06829	0.989363	1.41454	1.20923	1.0636	1.32951	0.975471	1.37699	0.935859	0.887559	1.04866	1.19294	1.20345	1.33671	0.822967	0.607228	0.740281	1.20471	1.15884	1.22188
Aro4	GLINDPDVNNTFNINK	2.11077	1.6194	1.75406	1.37596	1.65325	1.52797	1.6144	1.91084	1.66079	1.65179	1.68661	1.8038	1.55239	1.42018	1.33646	1.12865	1.34493	1.47851	1.75044	1.78666	1.6641	1.64625	1.63936	2.46861	1.60821	1.74501	1.93643	1.45941	1.52436	1.63472	1.51383	1.50545	1.9451	1.06518	1.93477	2.02517	1.57781	1.93292	1.6934	1.59515	1.30105	1.98382	1.29845	1.12072	1.4081	1.80052	1.66825	1.64581
Aro8	SANPSNDIPLSR	0.793087	0.882202	0.845475	0.853063	0.796134	0.892737	0.898572	0.934626	0.832977	0.825682	0.814973	0.896231	0.759489	0.688046	0.808712	0.59505	0.529984	0.757738	0.897824	0.838557	0.900598	0.977618	0.863997	0.807826	0.911133	0.837407	0.783841	0.857298	0.859751	0.894783	0.882116	0.854473	0.828437	0.98059	0.881887	0.906008	0.902948	0.975992	0.872981	0.841063	0.851075	0.76569	0.757887	0.783688	0.73025	0.861904	0.883722	0.838355
Asn1	ATNDVEPSTYDSK	5.02543	5.19458	5.04317	4.49525	4.30806	4.36568	4.32878	4.65022	3.87142	3.83884	3.70764	4.03939	2.80614	2.61666	3.04401	2.89541	3.09067	2.7884	4.25235	4.5705	4.72484	4.08676	3.87314	3.8867	3.84791	4.03063	3.95561	3.85021	3.83583	3.92881	3.16124	2.79933	2.9847	4.52763	4.29517	4.64431	4.22795	5.22754	4.27611	3.99061	3.72401	3.76562	1.31984	1.30111	1.36484	4.03906	3.94373	3.84169
Asn2	ADWGDDIPTTK	2.7709	3.29272	3.27845	3.57632	2.89344	2.83249	3.24081	1.72497	2.71823	2.43997	2.84495	3.0743	3.50173	1.9414	2.28007	1.90987	1.60981	1.98892	4.19238	2.91889	2.96325	2.59025	2.7244	2.62699	2.50723	2.47658	2.81397	1.98399	2.62554	3.08356	2.72734	3.60689	2.40664	3.80404	3.24985	3.60823	2.67555	2.88618	2.49886	2.51553	2.03792	3.0995	2.90287	2.59185	3.44017	2.37959	2.66172	3.18781
Cdc19	IENQQGVNNFDEILK	2.58359	2.55091	2.2278	2.2186	2.5761	2.47684	2.32672	2.51684	2.35127	2.11204	2.36156	2.1603	0.670425	0.629596	0.691184	1.87126	2.04649	1.9509	2.45626	2.53158	2.45722	2.30604	2.07996	2.21641	2.19043	2.28804	2.27484	2.29547	2.19448	2.23726	1.49009	1.40874	1.41553	2.18869	2.06799	2.24268	1.94987	2.23738	1.9195	2.21142	2.31251	2.20024	2.28688	2.39762	2.53207	2.1231	2.08531	2.25916
Cit1	LVSTIYEVAPGVLTK	0.403753	0.474838	0.390607	0.0802004	0.0348876	0.0295994	0.505418	0.574254	0.473566	0.506533	0.492903	0.489859	1.35274	1.33155	1.30623	0.503594	0.600039	0.676577	0.424146	0.464448	0.41422	0.568749	0.43437	0.533347	0.52347	0.51452	0.580929	0.527364	0.520376	0.563305	0.866362	0.820613	0.923317	1.2287	1.23302	1.21355	1.26344	1.41508	1.27216	0.537463	0.578496	0.495234	0.591736	0.579076	0.610338	0.467125	0.543523	0.504726
Cpa2	NYEEAFQK	1.61098	1.934	1.86068	1.63955	1.67642	1.57	1.87195	2.03493	1.81441	1.67387	1.67468	1.69271	1.60511	1.67182	1.48659	0.713251	0.680811	1.05253	1.70956	1.68312	1.69695	1.89186	1.81907	1.95541	1.91592	1.8612	1.88452	1.81311	1.74868	1.69722	1.67104	1.67575	1.71452	1.98037	1.87326	2.43854	1.93932	2.2057	1.82316	1.69439	1.65449	1.92906	1.29766	1.34892	1.35646	1.9212	1.95967	2.00526
Dak1	SFEVTDPVNSSLK	1.70168	1.56142	1.19848	1.77697	1.72442	1.67352	1.7577	1.74466	1.54015	1.51238	1.8448	1.8396	2.64269	2.56449	2.62262	2.16663	2.46051	2.52649	1.34688	1.47708	1.73656	1.71751	1.57173	1.74054	1.45515	1.99165	1.61925	1.57001	1.6421	1.41647	1.98701	1.49107	1.78478	1.75646	1.6397	1.54765	1.49344	1.8285	1.47316	1.45682	1.60469	1.72792	1.85528	1.92202	2.06036	1.52584	1.90185	1.56019
Dur1_2	GIVPIALGTDTAGSGR	3.43335	3.10761	2.91896	3.94297	8.84916	4.92991	5.05604	5.55021	5.0262	4.51167	4.63054	5.33598	1.8428	1.23552	1.10817	2.12997	2.55053	2.24289	2.95067	4.07394	3.65029	3.10705	5.52917	4.15763	5.09072	5.75911	3.85685	6.81935	4.99998	4.97546	2.36433	2.90014	2.50436	4.13648	8.66657	3.22905	5.15097	4.66335	4.54834	3.87119	2.99958	5.15119	2.05042	1.68061	0.879804	4.96792	7.4282	4.83696
Ecm17	TSLDPSLYLSEDANK	5.67576	4.97987	4.3814	4.203	4.55911	5.5084	4.92021	6.1849	4.63408	4.12515	4.16944	4.31842	3.82723	3.43137	3.88498	1.42794	1.33917	2.65127	3.96934	4.93695	4.87223	4.14611	3.42685	4.11392	3.21485	4.38028	3.10014	4.2132	4.76718	3.49261	2.95733	2.89151	4.94427	4.19648	4.05618	4.85651	4.97193	3.49729	3.38805	3.29541	4.74779	5.07338	4.06642	4.39796	4.39123	4.62773	4.58439	5.59773
Ecm40	NSTLVMSTGVIGQR	0.837644	0.886672	1.1067	0.705337	0.633558	0.674959	0.779657	0.935305	0.73498	0.645374	0.866521	0.81329	0.471745	0.410494	0.426125	0.372738	0.387617	0.569528	0.70522	0.655329	0.644359	0.739245	0.811005	0.71813	0.873328	0.981838	0.846198	0.721607	0.976746	0.766637	0.877568	0.705975	0.698425	1.05926	0.759937	0.88476	0.814255	0.886679	0.831115	0.779628	0.713447	0.903583	0.529121	0.569797	0.636686	0.83905	0.799049	0.817085
Eno1	NVNDVIAPAFVK	0.285223	0.251878	0.296089	0.331937	0.340921	0.320226	0.00210056	0.0169747	0.266579	0.362173	0.398753	0.358137	0.143872	0.121275	0.127792	1.40941	1.36061	1.0025	0.289577	0.290074	0.269596	0.308823	0.340313	0.381347	0.36145	0.373182	0.390994	0.384769	0.374653	0.396223	0.360901	0.340373	0.357872	0.422184	0.462616	0.355893	0.410685	0.378225	0.417865	0.360821	0.417973	0.3693	0.439192	0.41803	0.451953	0.374254	0.318003	0.353294
Eno2	TAGIQIVADDLTVTNPAR	4.77799	4.76291	4.59046	4.42571	4.44049	4.68852	4.65717	4.93301	4.32301	4.34523	4.63835	4.46899	0.934541	0.773421	0.749722	7.27681	8.00977	3.43582	4.88044	5.38445	5.33481	4.84499	4.58562	4.363	3.59935	4.23074	4.41199	3.99187	4.35457	4.13498	2.07776	1.89783	2.08748	3.88644	4.19828	4.08643	4.02235	4.39424	3.95795	3.94259	3.81277	4.22714	4.55501	4.62962	4.7363	3.89043	3.91112	4.11914
Erg10	FDNEIVPVTIK	1.60752	1.46363	1.42008	1.40001	2.04064	1.42951	1.59257	0.312674	1.58358	1.55357	1.43313	1.58805	1.9959	1.7821	2.12465	1.53335	1.44194	1.55955	1.52218	1.47573	1.44317	1.16468	1.50329	1.77233	1.68896	1.51613	1.59953	1.65764	1.44592	1.81045	1.68469	1.63702	1.48666	1.67045	1.32104	1.35779	1.48772	1.2146	1.22951	1.55095	1.35313	1.62345	1.30476	1.41985	1.6132	1.56616	1.38066	1.23914
Erg13	GLVSDPAGSDALNVLK	2.16224	2.28073	1.97767	2.02681	2.07986	2.18545	2.11386	1.91084	2.00537	1.80761	2.04105	1.9235	2.129	2.16903	2.04569	1.58358	2.23038	2.52813	2.38256	2.43539	2.42084	1.81482	1.58881	2.46151	1.97493	2.23667	1.69307	2.29069	2.22767	1.96903	1.77011	2.0803	1.57226	1.37844	1.66886	1.48677	1.81289	1.80988	1.67787	1.72044	2.13324	1.68512	2.25966	1.8868	2.35947	2.15527	2.00543	1.83844
Erg20	ALELASAEQR	0.843989	0.865159	0.722861	0.97283	0.784273	0.912521	0.914326	1.03732	0.825297	0.786761	0.967204	0.961819	1.08526	1.05512	1.22886	0.905817	1.00807	1.04857	0.942133	0.831504	0.888009	0.794255	0.961306	0.851822	0.877016	0.87412	0.951193	0.914257	0.798723	0.94625	0.821097	0.797486	0.787739	0.724241	0.681199	0.737119	0.752753	0.751463	0.764829	0.85639	0.912794	0.96021	1.00618	1.00906	1.02711	0.812411	0.935238	0.951394
Fba1	GAIAAAHYIR	2.02425	2.15011	2.1	2.21884	2.12563	2.13223	2.25122	2.35592	2.09344	2.24451	2.24441	2.19979	1.04835	0.90367	0.943723	2.68901	2.39869	2.05702	2.38644	2.40207	2.41531	2.41718	2.04811	2.20477	2.08848	1.97941	2.17103	2.17372	2.0876	2.14118	1.45503	1.2515	1.38275	2.11955	2.03405	2.06644	2.03843	2.30498	2.01482	2.05789	2.09188	1.9661	2.29624	2.26582	2.20048	2.14188	2.03188	1.97007
Fum1	AIQQAADEVASGK	0.735696	0.620405	0.732227	0.79075	0.814834	0.81314	0.938249	1.05345	0.764247	0.829786	0.775069	0.809054	1.1205	1.08317	1.24273	0.944957	0.912637	1.21462	0.717155	0.75062	0.778236	0.886258	0.831876	0.850261	0.858443	0.750398	0.698396	0.813086	0.833702	0.82258	1.2074	0.957271	0.863816	1.00068	1.06203	0.995764	1.03688	1.27004	1.05957	0.77107	0.85295	0.7252	0.824841	0.806178	0.889983	0.937453	0.806859	0.814945
Gcv2	ILFVNEMSTLK	0.43937	0.612023	0.530367	0.57633	0.554852	0.522514	0.595508	0.783042	0.661615	0.685285	0.694126	0.452693	0.295854	0.277664	0.279383	0.168561	0.132552	0.194157	0.631818	0.683391	0.577728	0.701447	0.512435	0.463946	0.662175	0.589964	0.566604	0.825433	0.742905	0.42949	0.435012	0.430888	0.437413	0.47021	0.395941	0.425083	0.325041	0.405796	0.400083	0.630574	0.547435	0.557913	0.617866	0.63711	0.486834	0.787956	0.572022	0.612814
Gcy1	AVGVSNFSINNLK	1.06663	1.20728	1.2417	1.29588	1.51133	1.23459	1.65279	1.01543	1.24165	1.34297	1.21628	1.5379	2.08174	2.14031	2.11134	2.05221	1.77676	1.71022	1.28035	1.47033	1.40202	1.37909	1.37697	1.53362	1.08474	1.53926	1.08737	1.31177	1.19749	1.23208	1.4101	1.30229	1.17827	1.22767	1.24495	1.32605	1.02011	1.34263	1.32652	1.19294	1.20144	1.15502	1.56094	1.52051	1.56619	1.47518	1.06841	1.07125
Gdh1	NSLTGLDMGGGK	2.34999	2.59771	2.55645	2.48053	2.70728	2.52776	2.502	1.53146	2.34293	2.21479	2.57514	2.37934	3.05669	2.97779	2.86783	2.70702	2.51556	2.40627	2.27156	2.692	2.2561	2.56307	2.37542	2.44775	2.32993	2.23223	2.3099	2.33981	2.42921	2.57649	3.35351	3.15398	3.27849	2.60263	2.60019	2.25753	2.63451	2.71738	2.54579	2.52562	2.38802	2.38597	1.45503	1.72103	1.70107	2.22616	2.07997	2.18411
Glk1	GVLLAADLGGTNFR	0.51219	0.413929	0.612782	1.31235	1.22679	1.04886	1.30713	0.535382	1.12803	1.27362	1.18533	1.11745	3.78836	4.13579	3.71365	2.02638	2.16472	2.42376	0.457565	0.49266	0.510636	0.921483	0.953852	1.08827	1.1323	1.17119	1.34438	1.12284	1.21089	1.20433	2.06533	1.98481	1.92358	1.26205	1.18517	1.04289	1.19012	0.923197	1.46202	1.24416	1.32956	1.18542	1.49536	1.33162	1.58191	1.12829	0.989358	1.07059
Gln1	YIEQAIEK	2.61892	2.6128	2.34307	2.63785	2.86162	2.88863	2.43875	2.64805	2.47721	2.24211	2.44677	2.37169	2.32041	2.55204	2.41576	1.54131	1.48853	1.52457	2.62469	2.74602	2.39811	2.40416	2.14474	2.4283	2.08742	2.37344	2.21434	2.74104	2.29748	2.38286	1.41653	1.31037	1.61271	2.52126	2.42748	3.09475	2.37186	2.89366	2.43944	2.22125	2.26445	2.16941	2.39002	2.3745	2.18372	2.38861	2.327	2.54329
Glt1	EFIGNDEGEVTAIR	2.51524	3.47502	3.60739	2.85097	2.25541	2.13131	4.48598	2.03238	1.73879	2.26758	2.81499	1.91571	4.10518	4.18246	2.7944	1.70061	1.45627	2.18517	1.93947	3.22142	2.18271	2.05014	2.35739	2.86571	2.00299	3.83779	1.90576	2.5784	3.15976	2.23368	3.02267	2.22426	2.86743	3.03653	2.39659	3.55334	3.00326	2.15217	2.56807	2.14142	3.20469	2.74504	3.00473	3.53548	2.76801	1.86952	2.91738	4.48527
Gnd1	GILFVGSGVSGGEEGAR	1.67745	1.98806	1.63879	1.87328	1.6499	1.80219	1.78886	1.90762	1.73919	1.95254	1.74795	1.86639	2.98553	3.00932	2.93843	0.0146121	0.00767111	0.046761	1.61692	1.80017	1.82223	1.75466	1.76797	1.83052	1.53972	1.84601	1.86362	1.56111	1.61397	1.75943	1.87163	2.01081	1.96465	1.77848	1.59503	1.6306	1.61568	1.67451	1.47868	1.78712	1.63976	1.62547	1.75529	1.53859	1.61709	1.56922	1.63427	1.97703
Gpd1	FGQMFFPESR	1.64717	1.18731	1.6738	1.90834	2.55796	1.9235	2.44272	0.520444	3.12095	2.5113	3.20295	2.28956	5.46477	5.10554	3.65748	5.11983	5.59924	3.65634	0.0444585	3.09117	0.0264069	1.50551	2.20736	2.49401	2.17133	2.57691	3.18929	2.1615	3.08087	2.42239	3.15325	3.03403	2.61285	3.61322	2.90666	2.63303	1.97604	1.38545	2.59238	2.22917	2.54573	2.1756	2.09657	1.81681	2.64046	2.2512	2.93916	2.81619
Gpm1	VYPDVLYTSK	2.78749	2.68977	2.5942	2.91316	2.70365	2.91577	3.0248	2.74107	2.73201	2.69939	2.76983	2.70359	0.413301	0.41543	0.410334	2.88158	3.13557	2.83866	2.78269	3.01839	2.83352	2.69287	2.60053	2.7929	2.71785	2.50509	2.83673	2.68409	2.67481	2.90812	1.78354	1.63602	1.76351	2.72057	2.48593	2.74989	2.61329	2.5191	2.65282	2.50697	2.68121	2.8106	2.49257	2.61198	2.86142	2.54961	2.70666	2.67265
His1	YFADLEGTTVEK	1.57175	2.02662	1.6666	1.3242	1.30033	1.63855	1.27901	1.5318	1.58941	1.28084	1.28601	1.4029	0.970614	0.999815	0.853039	0.680896	0.847319	0.856507	1.41089	1.79161	1.54265	1.42059	1.59355	1.26453	1.42723	1.48816	1.98733	1.66999	1.41005	1.25834	1.03344	1.36857	1.25101	1.12248	1.4589	1.55555	1.32837	1.43752	1.32798	1.55811	1.21228	1.71351	1.30318	1.21225	1.37427	1.55641	1.73867	1.53719
His4	LQDAPEESYTR	1.5608	1.59453	1.4365	1.6136	1.31359	1.25069	1.68138	1.86093	1.71734	1.37326	1.43625	1.6136	1.55435	1.7913	1.93595	0.628188	0.942644	0.977433	1.27796	1.26474	1.55217	1.506	1.58867	1.52908	1.43447	1.4895	1.78543	1.6591	1.3383	1.60607	1.17567	1.26976	1.30209	1.64792	1.48554	1.59314	1.41758	1.41303	1.70455	1.56181	1.54685	1.72259	1.2307	1.15233	1.50242	1.51506	1.58371	2.00432
His7	AGLNVIENFLK	1.14825	0.255929	1.13234	0.570051	0.840791	0.645513	0.651173	0.537419	0.784641	0.997782	0.897053	0.660525	0.804231	0.709922	0.735059	0.452191	0.666936	0.36196	0.84516	1.02179	0.648658	1.13862	0.623297	0.91072	0.686412	0.75914	0.831199	0.469609	0.864068	0.768129	0.976863	0.838428	0.711785	1.07728	0.641168	0.766402	0.606244	0.328802	0.822562	0.627125	0.979198	0.296391	0.441756	0.134782	0.491175	0.778203	0.751369	0.733477
Hom2	DSGYGVSVGR	1.09013	1.14162	1.21433	1.06061	1.02179	1.05132	1.12392	1.24713	1.04963	0.99113	1.0676	1.04162	0.973969	0.877194	0.895448	0.756566	0.705517	0.856274	1.07969	0.975866	1.04369	1.16742	0.974182	1.00595	1.06841	1.09561	1.19304	1.08527	1.06591	1.04501	0.947684	0.932816	1.01176	1.03853	1.02703	1.16302	0.999139	1.03436	1.00285	1.11031	0.97304	1.1432	0.839632	0.837318	0.843126	1.12946	1.09294	1.1051
Hom6	DFSPLNVGSDWK	2.15633	1.76231	2.0853	2.27369	1.98064	2.31995	2.16416	0.949055	2.20216	1.72878	2.26557	2.10141	2.28979	2.12707	2.66717	1.28273	1.51978	1.49763	2.00407	1.98234	2.08338	1.57789	1.8829	2.03347	1.84084	1.82436	1.98025	1.74367	1.87237	2.07062	1.69223	1.52637	1.80878	1.98719	2.59092	2.12746	2.33793	2.2035	1.89733	1.80257	2.27636	2.16869	2.11846	2.0156	1.96036	2.31467	1.72113	1.99991
Hor2	YFITANDVK	0.597844	0.467993	0.512933	0.841098	0.942523	0.911907	0.821785	0.714634	0.939583	0.960559	1.13023	1.05487	2.96553	2.50358	2.70597	2.92815	2.52538	2.00384	0.512914	0.51547	0.417597	0.649172	0.771295	0.925338	0.042415	0.0435715	0.0581435	0.901909	1.02319	1.08603	1.7669	1.37809	1.39017	1.07471	1.03101	1.10609	0.992786	0.775221	1.10988	0.849621	0.869685	0.758917	1.13624	0.838418	1.01663	0.99306	0.771236	0.7708
Hxk1	ESGNYLAIDLGGTNLR	0.106562	0.065519	0.11224	0.465328	0.439583	0.353199	0.452087	0.528761	0.546799	0.464499	0.498299	0.436706	1.20928	1.18964	1.18115	0.950175	0.803887	1.1113	0.129795	0.0862868	0.0735401	0.524517	0.343566	0.389295	0.502131	0.436253	0.427059	0.0515149	0.00982402	0.022377	3.08092	3.06181	3.70366	0.33682	0.282872	0.252244	0.306997	0.443193	0.360694	0.460701	0.479424	0.306622	0.394425	0.446024	0.422911	0.468436	0.466386	0.486399
Hxk2	TTQNPDELWEFIADSLK	1.79988	1.15755	1.6022	1.99459	1.21911	2.18315	2.81276	1.57033	2.46172	2.35491	2.35503	1.73617	3.22657	4.05591	2.92411	1.64347	3.37552	2.06786	2.5322	1.99825	2.37969	2.27258	1.81338	7.54718	1.62942	1.78307	1.71346	1.77899	1.09329	2.0117	0.0863145	0.0607492	0.0911689	1.80771	1.63824	1.82264	1.54363	2.36453	2.48693	1.58889	1.50106	1.68959	1.21542	2.15935	1.45302	1.90009	2.54224	1.98626
Icl1	LDADAAEIEK	2.08539	2.1483	1.8333	2.26551	2.03115	2.03147	2.2658	2.33181	0.0979973	2.45157	1.80305	1.98718	2.40249	2.35425	2.45569	2.0239	1.56547	1.97481	2.26366	2.20834	2.19438	2.40979	2.05611	2.13041	2.10652	1.85784	0.832547	2.2247	2.10189	2.10926	1.59615	1.66778	1.72788	1.98384	2.06109	2.06249	2.11505	1.70018	2.15077	2.12737	2.08612	2.03281	2.24891	2.23452	2.34285	2.33097	2.03599	1.99603
Idh1	DYAVFEPGSR	1.0039	0.739709	0.907431	1.07281	1.07412	1.0257	0.655141	0.237476	0.777225	0.89121	0.78785	0.811923	1.2448	1.19872	1.28176	0.658195	0.524682	0.714708	0.998079	1.00423	0.824294	0.698712	0.709087	0.852815	0.828805	0.69822	0.84249	0.95276	0.845908	0.892396	0.863367	0.622652	0.711043	0.0432613	0.107369	0.0223369	1.35341	0.861161	1.34475	0.979133	1.05082	0.857474	0.638771	0.639155	0.88654	0.725071	0.532425	0.801702
Idh2	LADGLFVNVAK	0.974632	0.380681	0.892446	0.652621	1.11026	1.14548	0.779774	0.0169747	0.839996	0.86248	0.813269	0.721057	1.18845	1.11537	1.28334	0.604574	0.533255	0.461663	0.861869	1.00138	0.826904	0.330376	0.785119	0.961528	0.539672	0.865782	0.751146	0.796357	0.643325	0.871809	0.755862	0.822273	0.514108	3.63704	3.74918	3.52188	0.0096572	0.0246381	1.28511	0.830462	1.16302	0.888598	0.626347	0.338135	0.749712	0.641661	0.385823	0.825246
Idp1	SAYVTTEEFLDAVEK	1.61747	2.37433	2.00476	1.78585	2.08056	1.38534	1.74895	1.58119	1.61802	1.77775	1.69243	1.62726	1.49535	1.57949	1.99494	1.0068	0.691867	1.38161	2.23068	1.26009	1.61143	1.90666	1.55018	1.52922	1.81015	1.96314	2.13462	1.4938	2.27515	1.65471	1.49985	1.31413	1.23616	2.72495	2.17827	3.20521	2.86717	3.04589	2.81172	0.121593	0.00709564	0.0726209	1.59781	1.75075	2.16515	1.88946	2.03955	2.02626
Ilv2	TTLPSNALNQLTSR	2.07875	1.81861	2.19192	1.89863	1.63818	1.92841	1.97523	1.38547	1.67986	1.97547	1.60453	1.61032	1.23361	1.3025	1.50531	1.01149	1.09054	1.16809	2.19801	1.50199	1.32034	1.74646	1.7921	1.73785	1.80132	1.77151	1.95783	1.83343	1.8813	1.85252	1.63443	1.81838	1.22614	1.83642	1.63798	1.95203	1.92547	2.17299	1.84826	2.14206	2.08036	1.50299	0.983794	0.821433	0.960793	1.87869	1.60728	1.57143
Ilv3	NIDIVSAFQSYGEYISK	2.09303	1.85954	2.52058	1.81132	1.52459	1.79268	1.73693	1.97738	1.45036	1.79502	1.40472	1.69558	1.01312	0.723721	1.23608	0.812535	0.887593	1.07644	1.89904	1.21147	2.18502	1.82141	1.04127	1.30158	1.27232	1.22431	1.0931	1.64582	1.56395	1.7466	1.66239	1.23977	1.90366	2.47182	0.402304	1.21995	1.69598	2.4949	1.61901	1.60511	2.20112	1.09926	0.77889	0.851472	0.99747	0.968023	1.1398	1.68139
Ilv5	GINSSYAVWNDVTGK	1.30658	1.52691	1.32138	0.991903	1.17557	1.16435	1.04736	1.15326	1.1218	1.0585	1.15579	1.08999	1.09421	0.99701	0.947896	0.557476	0.550741	0.692786	1.23305	1.24928	1.18355	1.06689	1.05943	1.04611	1.16549	1.14026	1.08063	0.97002	1.0988	1.07738	1.08825	0.873616	0.920843	1.02256	0.959564	1.05488	1.02608	1.02483	0.906743	1.04095	1.06113	0.959057	0.84397	0.78243	0.810192	1.05187	1.04704	1.01199
Kgd1	FGLEGLESVVPGIK	0.395246	0.503477	0.360926	0.473384	0.461493	0.376511	0.633202	0.504488	0.626388	0.541066	0.51392	0.55777	0.434273	0.910626	0.77995	0.439406	0.710932	0.653021	0.475617	0.453943	0.307671	0.363993	0.461882	0.577343	0.524787	0.43047	0.706822	0.601317	0.607899	0.648934	0.822318	1.64798	1.63337	0.508449	0.441805	0.314351	0.336096	0.353733	0.674008	0.876571	0.583315	0.55604	0.572902	0.606127	0.670519	0.726526	0.970587	1.02871
Kgd2	NAESLSVLDIENEIVR	0.553575	0.24154	0.264823	0.375295	0.373995	0.294307	0.273773	0.346793	0.276511	0.544746	0.379582	0.407191	0.704681	0.587526	0.624524	0.369998	0.365506	0.692203	0.3406	0.0612261	0.235513	0.301907	0.354544	0.386598	0.280835	0.767612	0.51773	0.315861	0.366168	0.471857	1.14328	0.847723	1.21241	0.442785	0.688755	0.307269	0.42911	0.194905	0.307462	0.286613	0.329345	0.298985	0.455561	0.432027	0.338478	0.371488	0.380206	0.353161
Lat1	LSINDLLVK	1.06144	1.01338	1.05555	1.15787	1.23083	1.15254	1.28344	1.65995	1.42745	1.43836	1.38144	1.35699	1.67655	1.77537	1.49189	0.89799	0.770834	0.897088	1.41163	1.06936	1.02219	1.41576	1.23982	1.31548	1.27719	1.24017	1.36224	1.70769	1.60772	2.03258	1.55177	1.53146	1.15415	1.57788	1.33416	1.33068	1.51288	1.6333	1.14285	1.44814	1.2582	1.19003	1.50404	1.15375	1.39313	1.50458	1.50904	1.22871
Lsc1	SGTLTYEAVQQTTK	1.31004	1.2063	1.10468	1.44159	1.10956	1.46831	0.973842	1.59749	1.48387	1.75227	1.28686	1.03957	1.31051	1.70121	1.3862	0.877376	0.750528	1.3514	1.05417	1.10072	1.48247	1.13493	1.33076	1.17995	1.57383	1.1689	1.20584	1.22016	1.41198	1.584	1.81216	2.36435	1.63362	1.49651	1.69233	2.05527	1.46535	1.25522	1.42961	1.17264	1.14695	1.19522	1.22153	1.43511	1.09777	1.17982	1.52233	1.1158
Mdh1	FISEVENTDPTQER	0.155301	0.166103	0.152151	0.189899	0.127689	0.154898	0.221959	0.238834	0.199703	0.205925	0.175662	0.204142	0.454547	0.430463	0.428832	0.473848	0.463425	0.575941	0.177983	0.148263	0.114379	0.244968	0.207088	0.167327	0.238947	0.207099	0.245214	0.212831	0.271054	0.293736	0.75797	0.672668	0.622224	0.243731	0.187432	0.184825	0.25185	0.260607	0.227445	0.200144	0.250222	0.250283	0.217722	0.236223	0.220063	0.299141	0.270871	0.223668
Mdh2	EINIESGLTPR	0.22019	0.493139	0.438587	0.187055	0.351667	0.230814	0.237713	0.337966	0.307632	0.244138	0.335844	0.328486	0.356115	0.529413	0.364766	0.180172	0.235548	0.371406	0.333141	0.236351	0.399942	0.274081	0.225385	0.210046	0.233151	0.272322	0.223136	0.332059	0.291744	0.397416	0.273588	0.253509	0.243571	0.371842	0.266037	0.425628	0.310682	0.180533	0.305886	0.397988	0.380353	0.31714	0.4174	0.410323	0.271112	0.286768	0.235111	0.316239
Mdh3	LSPYVSELALYDIR	1.26735	1.79765	1.2649	1.25158	1.63637	1.78103	1.18343	1.90863	2.65983	1.81752	2.00001	3.58943	2.0047	1.6974	4.03691	1.73884	1.30815	1.34382	1.12907	1.85524	1.54097	1.0841	4.24368	1.3775	1.42117	2.25805	0.897095	1.22906	2.81711	1.51925	2.36821	3.54005	2.1528	2.09496	2.88863	1.24651	1.7984	0.759236	2.24801	1.606	2.83116	1.28888	1.05154	1.26809	2.00392	1.53515	1.8913	3.59956
Mls1	NQIDFDTPR	0.433026	0.379563	0.395362	0.48452	0.415302	0.487547	0.51417	0.582232	0.499389	0.424729	0.59458	0.572528	0.63617	0.574512	0.620576	0.956046	0.597783	0.450468	0.518882	0.481555	0.495129	0.57647	0.48804	0.500562	0.460638	0.452794	0.466159	0.442524	0.477358	0.432623	0.348364	0.352766	0.340306	0.459523	0.527966	0.502581	0.426696	0.629885	0.43272	0.460445	0.460815	0.473621	0.447968	0.514123	0.455396	0.486195	0.545853	0.449745
Pck1	SHVVDYDDSSITENTR	1.0127	1.2545	1.19891	1.74344	1.23	1.56724	0.818634	0.819198	0.831521	1.12445	1.41864	1.27322	0.371216	0.34924	0.390595	3.48719	4.43165	2.67342	1.19889	1.07926	1.62771	1.33373	1.41452	1.25332	1.22121	1.10543	1.36983	1.32199	1.35289	1.20239	0.939364	0.794277	1.07275	1.45737	1.56415	1.16356	1.36154	2.00537	1.60742	1.40458	1.42636	1.48686	1.62907	1.74053	2.07728	1.31404	1.35847	1.81169
Pda1	LSILFEDVYVK	1.55027	1.21525	1.66977	1.53625	1.65995	1.2602	1.37178	0.0169747	1.10883	2.32278	1.44278	1.6658	1.1988	1.49636	1.4876	0.690029	1.19489	0.746543	1.14593	1.68687	1.28933	0.515831	1.0391	1.62204	1.59623	1.56346	1.37707	1.22348	1.19153	1.42766	1.54434	1.46816	1.70203	1.65809	2.16581	1.6227	1.82902	1.1291	1.86199	1.08425	2.05385	1.42605	1.01574	1.04586	1.66634	1.69309	1.29667	1.51284
Pdb1	VTGADVPTPYAK	1.93657	1.93079	2.1902	1.72555	1.61111	2.04711	1.81687	2.23421	1.60623	2.02925	2.02629	1.78877	2.04497	2.29278	1.88722	1.18384	0.984271	1.5795	2.23113	2.02136	2.11915	1.89765	2.13865	2.23216	1.9835	1.88205	1.93205	2.38097	2.77142	1.90235	2.14555	1.85501	1.60554	2.57997	2.00847	2.17376	2.12433	2.48009	1.80966	1.7511	2.42417	1.77662	1.8607	1.91558	1.89808	1.83298	1.58919	2.08445
Pdc1	TPANAAVPASTPLK	2.01055	2.11966	2.00793	2.09599	2.02878	2.14695	2.09017	2.30822	2.0692	1.93202	2.02075	2.05413	1.51031	1.47089	1.48805	1.39154	1.27972	1.60911	2.01257	1.98655	2.02228	2.21275	1.93196	2.00452	2.00958	1.9111	1.98328	2.08635	2.02568	2.01766	1.52182	1.38971	1.46699	1.805	1.75383	1.95162	1.8214	1.8854	1.73482	1.96516	1.91355	1.99491	2.01137	2.06546	2.03641	2.03401	2.01324	2.12151
Pdc5	LLDAIPEVVK	1.57824	1.90299	1.26461	1.54099	1.05905	1.33841	1.70075	1.94428	1.25688	1.38854	2.21444	0.92069	1.58204	0.796531	0.901652	1.26029	0.906658	1.09136	2.18235	0.787536	0.331468	1.05402	1.57878	0.550803	1.15627	1.25282	1.46909	1.56231	1.01589	1.15227	1.20818	0.929165	0.834251	0.617247	0.274654	0.698574	0.96572	0.934489	0.773832	1.31147	0.867007	1.38715	3.13282	1.11585	1.47622	1.04415	1.44615	1.12182
Pdc6	WAGNANELNAAYAADGYAR	1.63203	1.81749	1.38276	1.36246	1.73349	1.61324	1.42628	1.72717	1.51115	1.37071	1.33841	1.39907	1.06205	1.14229	1.05685	1.08782	1.438	1.1766	1.32197	1.46327	1.63093	1.46032	1.52497	1.22749	1.38178	1.20144	1.65633	1.31974	1.69941	1.36261	1.04454	1.08408	1.32671	1.24466	1.30076	1.63182	1.34591	1.05313	1.2088	1.40407	1.36785	1.81322	1.32714	1.42662	1.44927	1.60881	1.34792	1.53772
Pfk1	AVLEFTPETPSPLIGILENK	3.03305	2.49755	3.06953	5.77799	3.92234	2.99276	3.60222	3.12266	3.30172	2.06336	3.78461	2.61737	2.01645	4.49322	3.20676	1.93479	2.66492	3.23794	2.25664	2.80049	2.78869	1.89009	2.44494	2.50962	2.2696	2.81816	3.20076	0.946653	2.41269	2.65705	1.19919	2.5113	2.15317	2.98761	1.82687	2.68493	3.01495	2.04071	2.58439	2.40888	4.71525	3.74747	2.14419	3.8365	3.06861	1.23674	2.41112	2.06238
Pfk2	GWSAEGGTNIGTAR	2.50082	2.39235	2.1706	2.40921	2.33523	2.62438	2.31517	2.68081	2.31592	2.06661	2.00811	2.14199	2.41759	2.77653	2.35677	2.00694	1.71449	1.94227	2.37689	2.21855	2.06834	2.18991	2.15274	2.1578	2.14999	2.48075	2.20507	2.42213	2.61989	2.24695	1.77211	1.77423	1.75645	2.28255	2.37803	2.2307	2.18723	2.04144	1.92029	2.2445	2.09362	2.22733	2.22199	2.59641	2.47668	2.24712	2.15108	2.06505
Pgi1	VVDPETTLFLIASK	1.59093	1.56198	1.67323	1.67959	1.68437	1.61907	1.68873	1.5245	1.56557	1.56121	1.62938	1.59652	0.814158	0.867321	0.938083	1.39532	2.09974	1.66287	1.6748	1.80602	1.73579	1.60202	1.50952	1.71727	1.52536	1.65034	1.57847	1.63015	1.66621	1.51149	1.22704	1.12237	1.25744	1.57067	1.65548	1.58197	1.62508	1.51187	1.57749	1.54738	1.54725	1.57014	1.60176	1.65309	1.65062	1.61187	1.52891	1.52327
Pgk1	TIVWNGPPGVFEFEK	1.78171	1.71537	1.84555	1.81227	1.75401	1.78057	1.84942	1.9784	1.77825	1.73642	1.92802	1.86789	1.18831	1.0761	1.13885	2.0907	2.28385	1.92047	1.87218	1.94378	1.96301	1.86999	1.76797	1.8924	1.67816	1.78549	1.77666	1.81829	1.67068	1.86953	1.2307	1.0407	1.21352	1.7441	1.69842	1.77075	1.76091	1.97413	1.77421	1.77434	1.76481	1.66942	1.84926	1.88255	1.93686	1.7225	1.65523	1.6933
Pgm1	IAAVGAANGVR	1.32676	1.55625	1.2662	1.34469	1.43025	1.14502	1.5564	1.60682	1.62384	1.03826	0.977286	1.42872	1.56805	1.19794	1.53768	1.50713	1.07768	1.38639	1.81012	1.2847	1.34122	1.48911	1.44203	1.30143	1.20053	1.66634	1.24545	1.37218	1.25107	1.42422	1.01037	0.946316	0.905132	1.24917	1.27876	1.18372	1.15988	1.1819	1.22276	1.41033	1.33492	1.31885	1.55078	1.31244	1.46499	1.39759	1.31284	1.43699
Pgm2	GATLVVGGDGR	0.0964682	0.178256	0.123623	0.495655	0.417395	0.425434	0.405524	0.488701	0.53435	0.426569	0.481259	0.400359	0.743131	0.708464	0.662084	0.959308	0.741165	0.938485	0.171568	0.128455	0.115146	0.614429	0.462831	0.43769	0.49291	0.506855	0.559188	0.398046	0.491797	0.5096	0.570253	0.618558	0.743082	0.445746	0.539763	0.399205	0.423773	0.457272	0.506997	0.435795	0.43752	0.454601	0.496088	0.588356	0.511385	0.445436	0.424461	0.482252
Pyc1	ETYGDLSVLPTR	1.86808	2.18923	1.4584	3.6025	2.13638	1.85173	1.47541	1.97891	2.4347	0.972448	1.61731	2.48551	2.82669	3.08729	3.12905	1.42494	2.97865	1.33286	2.08791	1.50439	2.28067	2.05673	1.54977	2.16305	1.99324	1.92656	3.41209	1.95013	1.26983	1.29175	1.54712	1.37665	1.57733	2.94653	3.38731	3.47612	2.65433	2.87694	4.00218	2.76216	0.948942	2.78784	1.56863	1.95489	2.70842	1.26411	2.18601	2.67385
Pyc2	TIAIYSHEDR	2.51611	1.53683	2.32405	2.41004	1.59687	1.89896	2.0058	3.10009	1.01811	1.44445	1.27308	2.42593	1.97492	1.73543	1.30105	1.02493	1.35327	2.02623	1.7761	3.44697	2.1537	2.41654	2.55879	2.94859	1.72176	1.55674	2.60162	2.35734	1.97433	3.1853	1.90191	2.63999	1.43235	3.151	2.76019	1.73711	1.88404	2.01387	2.1026	2.05099	1.40815	3.40627	1.21542	1.6166	2.07668	2.81149	3.18893	5.44924
Rhr2	NGLGFPINEQDPSK	6.41492	7.07159	7.46937	6.36782	5.76678	6.67474	6.49294	7.1696	5.9695	6.27895	8.16024	6.41395	3.32193	3.99477	3.95727	4.43894	5.11731	2.73966	7.24793	9.8592	8.33337	7.07543	5.84577	6.98148	6.22091	6.35015	6.09832	5.99684	5.61339	6.31704	3.1284	3.37595	3.20575	6.44826	6.96297	8.60449	6.19992	5.30277	6.99161	6.30625	6.57244	5.89094	5.85612	5.91029	6.20054	5.35891	7.77429	7.17893
Rki1	QGVPIEIVPSSYVR	3.52852	2.00874	2.75529	1.17339	2.07148	2.58588	2.39849	1.86467	3.58419	1.51436	2.18221	2.93137	1.54792	1.35556	1.15836	1.80916	1.62334	1.09159	2.62887	3.8694	6.03183	1.93336	2.22349	1.97372	2.36694	1.4349	4.35031	2.42412	2.75713	2.13611	1.67293	3.13495	2.4602	1.7038	2.30778	6.52102	1.64732	1.56833	2.44889	2.22853	2.94737	3.43206	2.13768	2.68448	2.07294	1.24853	2.97794	2.69138
Sah1	VAVVAGYGDVGK	1.71739	1.83132	1.72452	1.71845	1.66595	1.77121	1.72713	1.90948	1.74012	1.71194	1.82563	1.79888	1.96486	1.88183	1.99042	1.49735	1.41814	1.53413	1.78177	1.83828	1.69849	1.88382	1.58677	1.77943	1.7103	1.65182	1.65009	1.81617	1.87043	1.82239	1.77744	1.61522	1.66096	1.61187	1.45452	1.3507	1.45875	1.55924	1.47575	1.68558	1.7316	1.76581	1.98987	2.11578	1.97817	1.83196	1.79348	1.82707
Sam1	TQVTVEYK	3.28208	3.40322	3.15814	3.37055	3.45345	3.64119	3.40197	3.89399	3.44381	3.6056	3.65765	4.048	3.07822	2.80323	2.95264	2.09044	1.75781	2.13386	4.07735	4.16713	3.73335	3.31953	3.25025	3.66175	3.14042	3.16284	3.52889	3.42163	3.55094	3.50022	2.48881	2.15654	2.75065	3.0834	2.64235	3.19895	2.86539	3.41429	2.81015	3.21724	3.16439	3.26693	3.14209	3.3208	3.26996	3.59886	3.70465	3.74859
Sam2	LDYQQIVR	1.24616	0.987815	1.34414	1.46256	1.24967	1.3125	1.60028	0.0169747	1.84328	1.60395	1.24454	1.86761	1.78058	2.12371	2.39828	0.958003	2.14385	1.45052	1.14593	1.33197	1.31835	0.744553	1.46019	1.7844	1.45739	1.42589	1.57611	1.52606	1.30451	1.70364	1.04753	1.28027	0.928389	1.38488	1.02942	1.14667	1.0614	0.420901	1.50546	1.31479	1.58206	1.821	1.42772	1.0943	2.1177	1.33645	1.25516	2.35454
Sam4	SVSENTPIR	3.49477	3.74003	3.74052	2.98033	3.19738	2.82958	2.90379	3.6555	2.93542	3.34052	3.5787	3.34061	2.33845	1.77739	1.66288	2.02912	1.85032	1.8056	3.78047	4.02832	3.80705	3.58444	3.12868	3.43752	3.18863	3.09681	3.09509	3.32072	3.12612	3.08833	2.8141	2.31932	2.44783	3.15962	3.64658	3.77644	2.93592	3.39889	2.98594	3.02119	2.93545	3.02746	2.68919	2.82838	2.7948	3.30787	3.07467	4.05907
Ser1	ASIYNALSVK	3.00421	1.97954	2.78727	2.30484	2.22485	2.31842	2.45684	1.32453	2.40398	2.39935	2.47076	2.63923	2.65556	2.96635	2.69311	2.53702	2.33518	1.9284	2.98499	2.90269	2.7434	1.88704	2.51067	2.47173	2.41028	2.38312	2.28125	2.36517	2.22291	2.43477	1.74116	2.06072	1.40749	2.62581	2.35828	2.74213	2.46233	1.23983	2.48671	2.08548	2.37543	2.26609	1.23889	1.00277	2.25003	2.21917	2.39441	2.65004
Ser2	LLQGLQVDTLYDEIK	3.71208	6.4062	2.29552	3.95494	4.07138	3.76572	5.17227	2.70322	5.41396	11.8079	0.597704	4.61629	3.65945	0.256461	6.17926	2.55685	2.58449	2.21246	6.15064	4.05983	6.19104	5.35712	3.73409	3.79914	4.78196	2.54934	2.45871	4.53544	5.71937	3.17814	5.6556	1.08762	0.331276	2.28113	3.33879	0.464581	4.51118	3.90808	3.06809	3.27153	0.994193	3.8917	3.32993	5.33546	3.00993	3.08501	7.11376	0.993398
Ser3	SLSYDQENTVR	3.62643	4.21375	3.50826	4.05066	4.41244	4.24268	3.12505	3.76872	3.32065	2.65042	2.32081	2.89325	6.76815	6.90435	6.48289	7.06702	7.58199	4.0113	4.11958	3.7507	4.03565	3.09997	2.885	2.84854	2.98275	2.86805	3.17076	2.98375	2.92771	3.22945	1.9038	1.85324	2.00386	6.98027	6.99757	7.33196	6.87847	7.16735	6.55754	3.07381	2.33072	3.25108	3.84298	4.5134	4.13315	2.83158	2.54211	2.98541
Sol3	TSWFVNEEAFGK	2.88266	1.24472	2.54622	2.45612	2.62006	2.03761	2.6187	1.50226	2.17422	2.57272	3.27097	2.88573	1.89593	1.43275	2.03791	21.8033	20.637	12.3504	3.00379	2.14426	2.68137	2.92851	4.01464	2.66148	2.34152	2.93247	1.53735	2.1392	2.59235	2.62423	2.80589	2.07676	1.43211	2.06766	1.59609	2.16164	2.40109	1.93116	1.61924	2.90892	3.41019	2.3243	2.30285	2.04092	2.25557	3.2578	2.82777	2.18866
Sol4	NSELPSVLVNEMVGTK	0.923009	1.31122	0.926738	1.4307	0.938894	1.23735	1.51112	1.3831	1.35832	0.823842	1.2187	1.21392	0.638128	0.392207	0.4215	1.25912	0.938809	1.01685	1.31451	1.17965	1.17265	1.13219	0.875517	1.26468	1.25493	1.1728	1.07051	1.1717	1.10639	1.08812	0.918506	0.660164	0.802088	1.07651	0.693924	1.06114	1.11604	1.45937	1.10853	1.12665	1.31604	1.26784	1.38226	1.35396	1.26664	1.13892	1.03759	1.13426
Tal1	VANNSLEQLK	0.853073	0.885555	0.818532	1.12304	0.969875	1.05929	1.13944	1.1463	1.0695	0.955181	1.04417	0.982452	1.47382	1.27254	1.50892	2.96129	3.08266	2.3679	0.930496	0.899784	0.888623	0.95317	1.02446	1.05534	1.09146	0.881651	0.982372	1.07677	0.934473	1.01472	1.03699	0.900284	1.07683	0.949174	0.994294	0.980237	1.03294	1.03157	0.877707	0.933536	0.960321	1.05632	0.966439	1.03469	1.04912	1.11825	1.05334	1.06938
Tdh1	VVDLIEYVAK	0.0546509	0.0428877	0.0482676	0.181606	0.146528	0.141096	0.161393	0.183327	0.125013	0.137708	0.159757	0.137735	0.258383	0.205752	0.225357	1.55605	1.3253	0.958075	0.0364023	0.0388666	0.0300916	0.199287	0.137833	0.147458	0.194292	0.196206	0.184205	0.186808	0.224464	0.178121	0.0970761	0.0787859	0.0834993	0.233946	0.214871	0.119312	0.217414	0.237875	0.215403	0.172044	0.162798	0.158354	0.36011	0.379498	0.306591	0.172934	0.144684	0.114643
Tdh2	IATFQER	2.05958	2.25838	1.71761	2.82005	1.8549	1.78164	1.98094	2.29464	2.0594	1.23201	1.55127	1.46835	0.410644	0.498337	0.456917	3.20082	6.7208	2.52148	1.97572	1.56847	2.14832	1.41801	1.57769	1.31307	1.32791	1.66096	1.86666	1.68167	1.35825	1.56923	0.470625	0.566661	0.632121	1.78942	1.86929	1.39252	1.73715	2.05244	2.0819	1.76413	1.4123	1.97272	2.13058	2.10383	2.36785	1.48115	1.65153	2.55172
Tdh3	DPANLPWGSSNVDIAIDSTGVFK	2.96442	2.90645	1.88301	3.75698	2.7684	2.55506	3.21689	3.56417	2.44848	1.97929	2.33103	2.66055	1.35539	1.5069	1.02651	1.74627	3.69296	2.25514	2.93426	1.94378	3.42783	2.31746	2.13092	2.09478	2.27671	2.30391	2.5118	2.66643	2.27977	3.06685	1.19087	1.79492	1.47478	2.75353	2.17125	2.35736	2.32167	3.28332	2.84627	2.65641	2.21705	3.20454	2.92713	3.25333	3.03298	2.57916	2.6076	3.976
Tkl1	QNLPQLEGSSIESASK	2.91323	3.37039	3.2041	2.93211	2.31137	2.58082	2.27677	3.5511	2.73121	3.04826	3.02729	2.62461	3.73635	4.96317	4.08078	7.98641	8.755	7.59545	2.42836	2.98852	2.71408	2.79549	2.83079	2.78297	2.83048	2.75859	2.70443	2.6327	2.96849	2.49668	2.51355	2.70683	2.38499	3.04902	3.32169	3.84672	2.97188	3.35343	2.26579	2.66854	2.61575	2.69778	2.59699	2.62267	2.81441	3.1083	2.93163	2.91184
Tkl2	VVSLPDFYTFDR	0.0434035	0.0139699	0.00504288	0.0646816	0.0209325	0.0358874	0.0310416	0.0446434	0.0374774	0.0317026	0.0293953	0.0398993	0.119264	0.0563181	0.155201	1.13661	1.55825	1.87977	0.00820543	0.00870371	0.0436021	0.0828354	0.0309006	0.0407319	0.132777	0.0482783	0.16179	0.0793967	0.0448035	0.038041	0.0369444	0.099257	0.0493574	0.0845914	0.0593845	0.0431757	0.0354521	0.0341707	0.0532319	0.0607967	0.0765794	0.0471171	0.0566	0.0665262	0.0610788	0.0496384	0.0712458	0.0822704
Tpi1	ASGAFTGENSVDQIK	1.96657	2.02536	1.92739	1.91119	1.95552	1.91844	1.93018	2.24626	1.94869	1.97589	2.19868	2.06411	0.977884	1.00666	1.0864	1.70909	1.9153	1.64818	1.99765	2.43419	2.50036	2.2113	2.00529	2.08386	1.80317	1.76371	1.98901	2.02169	1.97656	1.9204	1.30049	1.19429	1.39413	1.74822	1.78061	1.77565	1.88887	2.19881	1.79087	1.82786	1.91368	1.81005	2.1151	2.13607	2.06365	1.95002	1.91966	1.77477
Tps1	VLNVNTLPNGVEYQGR	0.763815	0.602663	0.784528	1.15373	1.40081	1.34516	1.15892	1.37461	1.20855	1.12983	1.27465	1.1016	1.91872	1.86848	1.97125	1.50048	1.67309	2.18202	0.64256	0.630269	0.432643	1.77187	1.16636	1.14205	1.19487	1.30728	1.32921	1.13532	1.09999	1.29145	1.25123	1.38595	0.990487	1.25999	1.54373	1.03581	0.90765	1.13262	1.33519	1.12742	1.56466	1.29349	1.32132	1.27422	1.23026	1.31418	1.27133	1.14256
Tps2	TPGSFIER	0.648889	1.283	0.818676	1.82186	1.28344	1.5999	1.50412	1.7265	1.85586	1.39774	1.07229	1.58244	2.68618	2.33204	2.07445	1.91001	0.956971	1.93353	0.857393	0.228848	0.185462	1.88012	1.60561	1.43016	1.81779	2.11201	1.83733	1.23543	2.26816	1.5106	2.52731	1.88378	1.77229	1.37896	1.88798	1.21028	1.70411	1.08437	1.5121	1.72645	1.19582	1.71625	1.84966	2.31646	2.1147	1.53603	1.25146	1.83456
Trp1	TIDPVIAR	0.964971	0.993123	0.980625	1.08691	0.958152	0.939053	0.999982	1.01916	1.0099	1.24277	0.817955	1.00841	1.05954	0.431024	0.726713	1.7117	1.20662	0.875048	0.818156	0.928296	1.07009	1.00464	1.00806	0.838055	0.975546	0.848838	0.886814	0.991662	0.933431	0.838691	0.657455	0.498498	0.700652	0.740722	0.921653	0.909958	1.00829	0.914104	0.797015	0.966105	0.894988	1.03009	1.15399	1.11522	0.949266	0.783006	0.896053	0.873538
Trp5	DTPLAVGFGVSTR	4.47532	3.93436	5.48954	4.05954	4.5866	5.15244	4.30708	4.18901	4.84941	4.35217	5.13906	4.54005	4.29296	4.55145	4.32339	3.11459	3.01712	4.38585	4.52134	5.46938	4.09199	4.16879	4.82429	4.00351	3.66547	3.76262	5.78822	4.13181	4.13041	4.29639	4.78635	4.7536	4.48311	5.02038	4.23181	5.30952	4.35031	3.9465	4.95484	4.42653	4.65179	3.50799	4.71574	4.12777	4.55561	4.08098	4.47794	4.24997
Tsl1	LVNDEASEGQVK	0.162655	0.022771	1.39933	1.25027	1.1612	0.987823	1.11773	1.36154	0.918526	1.08822	1.14982	0.887759	2.0981	1.8171	1.40391	2.29005	1.73288	1.72153	0.545736	0.314234	0.481158	1.51565	0.94816	0.673425	1.0717	1.22847	0.992652	1.07013	1.20166	1.13422	1.53203	1.36038	1.12	1.09647	0.908531	0.742975	1.1731	1.38325	1.06329	1.11925	1.02405	1.11626	1.62888	1.37959	1.1834	1.36236	1.08431	1.11567
Uga2	EGSLYGIEDYTVLK	0.604621	0.692909	0.354875	0.680697	0.941127	1.16051	0.85131	0.620934	0.518194	0.862763	0.452858	0.502704	0.825343	1.06937	0.686785	1.26329	1.91891	1.44982	0.589299	0.308682	0.847784	0.648529	0.641865	0.673283	1.14784	0.50309	0.60031	0.752941	0.705246	0.653559	0.536858	1.11296	0.679375	0.906042	0.805668	0.925485	0.659485	1.1071	0.791951	0.654075	1.40547	0.571601	1.09344	1.01346	0.723065	0.643699	0.477895	0.40453
Ugp1	GGTLISYDGQVR	1.14565	1.33832	1.2149	1.79592	1.40946	1.76538	1.55068	2.03102	1.40216	1.68024	1.36297	1.63997	2.65863	1.81295	2.19886	2.16415	1.6379	2.51833	1.56813	1.26474	1.25448	1.65381	1.48878	1.84855	1.69515	1.4657	1.19641	1.65684	1.6296	1.85148	1.79885	1.15767	1.24655	1.74346	1.37314	1.32183	1.74986	1.50791	1.60247	1.51225	1.62477	1.60414	1.65402	1.8404	2.33327	1.55029	1.69113	1.30603
Ura2	VYFVPVTAEFVR	2.19094	1.83677	2.22578	1.87494	2.04009	2.33805	2.12273	0.821066	2.41749	2.11176	2.21757	2.1409	2.81201	3.42205	2.97114	1.8115	2.24515	2.26505	2.01839	1.97949	1.86046	1.61553	2.18893	2.11252	1.9453	2.0757	2.003	2.33039	2.16248	1.99648	1.95506	1.73086	2.17259	2.6795	2.66462	2.39822	2.09485	1.60954	2.30439	1.96925	2.50503	1.9001	1.69928	2.04879	2.2168	2.08583	1.80594	2.00058
Yel047c	LANDSPLAIEWLK	1.3892	1.65209	1.24185	1.7605	1.65967	2.35262	1.59397	1.1828	1.91042	1.83847	1.61092	2.31033	2.05616	1.75663	2.12983	1.07164	1.49248	2.5399	1.37135	1.886	1.94797	1.49297	2.30806	1.61877	2.04699	2.19001	2.39163	2.43063	1.53314	1.94039	1.55177	1.09371	2.04666	2.18212	2.44219	1.81147	1.65354	1.52375	2.05421	1.69145	1.83804	1.72186	1.7123	1.82074	2.22054	1.56645	2.28137	1.93623
Ynk1	TILGATNPLGSAPGTIR	0.561506	0.646669	0.655719	0.747155	0.706822	0.695049	0.76472	0.703771	0.64718	0.653582	0.644566	0.551895	0.910772	0.978836	0.923759	1.55566	1.39355	1.12774	0.553941	0.484707	0.509254	0.742784	0.655689	0.550803	0.633591	0.716106	0.665869	0.6839	0.641836	0.563454	1.01647	0.851043	0.859857	0.722696	0.478788	0.58975	0.564057	0.595275	0.556065	0.615886	0.572605	0.642781	0.702076	0.659757	0.67995	0.58882	0.565582	0.636091
Ypr1	GIVVEAYSPFGSANAPLLK	1.46649	1.48235	1.44025	1.7727	1.75973	1.68717	1.5669	2.26595	1.80646	1.81115	2.3441	2.16645	4.02353	2.73031	2.48434	3.17904	2.12422	2.04104	1.50756	1.85839	1.82868	2.05963	1.51725	2.14091	1.67816	1.69566	1.30174	1.79054	1.78589	1.702	1.64708	1.28602	1.47416	1.3469	1.32661	1.60703	1.74249	1.71132	1.4798	1.73871	1.64364	1.78382	1.82037	2.05838	2.01275	1.84448	1.5063	1.85115
Zwf1	FGNQFLNASWNR	1.38473	1.18758	1.94598	0.980293	1.23767	1.57337	1.29686	0.853487	1.41712	1.51196	2.39082	0.989421	1.21418	1.48121	1.16333	1.27308	1.31424	1.23176	1.44326	1.10642	1.28826	0.728951	1.27695	1.31449	1.06815	1.18194	1.35837	1.14236	1.25331	1.14108	1.41531	1.83055	1.87249	1.14952	1.63347	1.37481	1.02328	0.989191	1.27048	1.18656	1.56117	1.85587	0.772678	1.30379	1.13115	1.13586	1.96419	1.1657
[truncated: 42 more columns]
